# Supplementary material for: Distinct functions of transforming growth factor-β signaling in c-MYC driven hepatocellular carcinoma initiation and progression
Source: Cell Death Dis. 2021 Feb 19;12(2):200. doi: 10.1038/s41419-021-03488-z (PMC7895828; doi:10.1038/s41419-021-03488-z)
Supplement: Supplementary file 3 — Supplementary Table 3 [file 41419_2021_3488_MOESM3_ESM.xlsx]

## Sheet: Sheet1
Supplementary Table 3 List of deregulated genes in c-MYC altered human HCC from TCGA LIHC dataset.
Gene	Log Fold Change	p-Value	q-Value
CPLX2	2.42	0.0001059	0.004801
AKR1B10	2.36	3.92e-07	7.292e-05
SPP1	1.97	0.0001328	0.005381
ALDH3A1	1.97	0.0004883	0.012
LCN2	1.94	9.449e-05	0.004498
RPS4Y1	1.93	0.002333	0.0299
TINAG	1.82	0.001071	0.019
SLC22A11	1.79	0.0001489	0.005831
FBXW10	1.78	4.29e-07	7.759e-05
RELN	1.64	0.0002346	0.007882
C9	1.61	0.0031	0.0357
AP1M2	1.61	0.002574	0.0318
SLC22A12	1.57	0.00257	0.0318
NQO1	1.56	0.00103	0.0185
GPX2	1.54	2.767e-05	0.001983
AKR1B15	1.51	0.0004825	0.012
SSUH2	1.4	0.0001902	0.006883
FUT6	1.4	1.428e-06	0.0002109
PVT1	1.38	5.53e-09	1.853e-06
PCSK1N	1.36	0.003556	0.0387
BOP1	1.35	7.47e-10	3e-07
CRYAB	1.34	2.13e-05	0.001691
GGTLC2	1.33	3.734e-05	0.002451
NPW	1.33	0.0004742	0.0119
LY6E	1.3	2.473e-05	0.001826
KCNF1	1.29	0.0007239	0.0151
SFN	1.26	0.0006681	0.0145
ZIC1	1.25	0.003431	0.0379
TRIM55	1.21	0.004535	0.0448
TRIM54	1.2	0.001529	0.0235
AQP7P1	1.17	0.0002408	0.007954
CDRT1	1.16	3.827e-05	0.002504
PKIB	1.15	0.0006699	0.0145
GGT1	1.15	0.0005289	0.0125
IGLON5	1.11	0.0001317	0.005381
RPL8	1.09	6.54e-11	3.98e-08
SLC13A5	1.08	0.0001905	0.006883
AQP7P3	1.07	0.0001738	0.006444
GGTLC1	1.07	3.708e-05	0.002442
IGFBP2	1.06	0.00017	0.006397
GAL	1.06	0.004171	0.0428
CPNE7	1.05	0.0007689	0.0156
VSIG10L	1.05	3.902e-05	0.002532
MYC	1.05	2.91e-08	7.395e-06
DNAH5	1.04	0.0001266	0.005296
TNNI3	1.04	0.003243	0.0366
TREML3P	1.04	0.001978	0.0271
LYZ	1.03	0.001766	0.0252
EXOSC4	1.03	5.95e-10	2.54e-07
PRR7	1.02	2.47e-07	4.864e-05
SLC5A11	1.02	0.003286	0.0369
DUSP13	1.01	0.00216	0.0285
STEAP1	1.01	0.0004617	0.0117
PABPC1	1	3.01e-16	6.05e-12
UGT1A6	0.99	0.0005583	0.0129
RECQL4	0.99	5.59e-08	1.247e-05
EIF3E	0.98	1.86e-14	1.38e-10
AKR1C4	0.97	0.0006082	0.0137
FBXO32	0.97	1.05e-06	0.0001629
TRNP1	0.96	0.003936	0.0412
GGT3P	0.95	0.0007161	0.015
TKT	0.94	4.23e-08	9.995e-06
HGH1	0.94	1.48e-13	4.26e-10
TRIM16L	0.93	0.001052	0.0188
PHLDA2	0.93	0.0005525	0.0129
SIX1	0.92	0.002544	0.0316
AKR1C1	0.92	0.0003326	0.009698
PRKY	0.92	0.00364	0.0392
FBXL6	0.92	1.15e-13	4.1e-10
FAM83H	0.92	3.29e-12	3.3e-09
VPS28	0.92	2.7e-11	1.94e-08
SUSD3	0.92	0.0008992	0.017
PYCR3	0.91	1.78e-12	2.23e-09
MROH6	0.91	5.711e-05	0.003268
LOXL4	0.91	0.00473	0.0458
UBD	0.9	0.000677	0.0146
SLC52A2	0.9	6.81e-10	2.85e-07
TOP1MT	0.9	6.41e-11	3.98e-08
HRCT1	0.9	0.00504	0.0473
MBL2	0.89	0.003688	0.0395
MFSD3	0.89	4.11e-07	7.57e-05
RPL30	0.89	9.99e-11	5.28e-08
C8ORF31	0.89	0.0001996	0.007083
CGREF1	0.89	0.0001756	0.006462
WDR97	0.89	1.851e-06	0.0002676
PRR34-AS1	0.89	6.685e-05	0.00359
NSMCE2	0.89	7.11e-13	1.42e-09
TMEM40	0.89	0.001989	0.0272
EEF1D	0.88	5.22e-09	1.776e-06
SNHG6	0.87	7.03e-07	0.0001227
NDUFB9	0.87	7.92e-11	4.55e-08
TRIM16	0.87	0.0005598	0.013
ENY2	0.86	7.62e-12	6.96e-09
MRPL13	0.86	1.01e-12	1.45e-09
TSPO2	0.86	0.0006787	0.0146
TSTA3	0.86	8.88e-13	1.45e-09
UQCRBP1	0.86	2.33e-09	8.66e-07
GLI4	0.85	8.77e-10	3.4e-07
SLC26A7	0.85	7.587e-06	0.0008086
DCAF13	0.85	9.37e-13	1.45e-09
EIF3H	0.85	1.23e-13	4.1e-10
ARHGEF16	0.83	0.00467	0.0455
PIP4P2	0.83	4.601e-06	0.0005567
LSP1P4	0.83	0.0001541	0.005965
HSF1	0.83	2.36e-14	1.38e-10
ADCK5	0.82	7.8e-13	1.42e-09
RPL36A	0.82	3.933e-05	0.002532
GABRR3	0.82	0.0005613	0.013
LRRC24	0.81	0.002077	0.0279
RIPK2	0.81	1.16e-07	2.392e-05
TIGD5	0.81	6.83e-11	4.04e-08
ANKRD19P	0.8	2.209e-06	0.0003125
NDUFAF6	0.8	3.39e-10	1.64e-07
TMEM249	0.8	1.034e-06	0.0001629
LAPTM4B	0.8	0.0004009	0.0107
E2F5	0.8	7.33e-05	0.003802
TONSL	0.8	1.59e-08	4.4e-06
ME1	0.79	0.00113	0.0196
COX6C	0.79	3.46e-08	8.478e-06
SHARPIN	0.79	9.81e-12	8.21e-09
PUF60	0.79	8.45e-11	4.72e-08
TLE6	0.79	0.003909	0.0412
CYHR1	0.79	2.74e-14	1.38e-10
RPL22L1	0.79	9.106e-05	0.004409
PPP1R16A	0.78	4.39e-08	1.025e-05
GLOD5	0.78	0.001571	0.0238
WDYHV1	0.78	1.1e-08	3.246e-06
BCRP3	0.78	0.0001328	0.005381
RHPN1	0.78	0.0003907	0.0106
GPAA1	0.77	3.22e-09	1.151e-06
COMMD5	0.77	8.99e-12	7.85e-09
RBIS	0.77	3.51e-09	1.215e-06
MAF1	0.77	1.44e-12	1.93e-09
TATDN1	0.77	2.56e-12	2.85e-09
G6PD	0.76	0.001173	0.0202
SCRIB	0.76	2.07e-12	2.44e-09
PABPC3	0.76	3.301e-06	0.0004334
SQLE	0.76	0.0001346	0.005429
LY6E-DT	0.76	0.005268	0.0486
LSP1P5	0.76	0.002764	0.0331
ZNF706	0.76	2.81e-13	6.28e-10
KYNU	0.76	0.002012	0.0273
RPL7	0.76	9.7e-08	2.072e-05
DGAT1	0.75	1.01e-09	3.83e-07
UQCRB	0.74	8.62e-09	2.665e-06
C8ORF76	0.74	9.64e-11	5.24e-08
C8ORF33	0.74	7.28e-12	6.96e-09
DNALI1	0.74	0.003417	0.0378
CYC1	0.73	3.26e-09	1.151e-06
RRS1	0.73	2.87e-07	5.492e-05
MAPK12	0.72	0.004402	0.0441
ARHGAP39	0.72	4.807e-06	0.0005748
SELENOW	0.72	6.439e-05	0.003486
RHPN1-AS1	0.72	6.207e-05	0.003412
LINC00896	0.71	0.004803	0.0462
ELOC	0.71	4.91e-10	2.29e-07
SRXN1	0.71	0.0001122	0.004965
POLR2K	0.71	2.57e-13	6.28e-10
MTERF3	0.71	2.41e-11	1.8e-08
UBE2E2	0.71	1.47e-08	4.167e-06
TSNARE1	0.71	6.18e-09	2.036e-06
NUDCD1	0.71	3.43e-10	1.64e-07
TRIM15	0.7	0.004259	0.0434
TM4SF1	0.7	0.0006688	0.0145
ATP6V1C1	0.7	4.5e-11	2.92e-08
ZFP41	0.7	5.38e-10	2.4e-07
PARVB	0.7	0.0005101	0.0123
MAL2	0.7	0.003548	0.0387
GSDMD	0.69	4.03e-08	9.639e-06
C8ORF82	0.69	5.74e-07	0.0001029
ZFAS1	0.69	4.636e-06	0.0005577
CYTOR	0.69	0.0005512	0.0128
BAMBI	0.69	0.001117	0.0195
EXT1	0.68	2.09e-08	5.451e-06
GAS5	0.68	5.156e-05	0.003028
ZNF696	0.68	3.56e-11	2.39e-08
NAPRT	0.68	3.147e-06	0.0004186
STEAP1B	0.68	0.001749	0.0252
PLEKHA4	0.67	0.0004752	0.0119
GRINA	0.67	6.75e-08	1.46e-05
RPS20	0.66	3.559e-06	0.0004582
RTN2	0.66	0.0005714	0.0131
KIFC2	0.66	3.272e-05	0.002246
CPSF1	0.66	3.01e-12	3.19e-09
ANXA2	0.66	5.073e-06	0.0005925
SNHG3	0.66	0.0002675	0.008495
RPL13	0.65	1.159e-05	0.001103
MED30	0.65	3.09e-09	1.127e-06
TP53INP1	0.65	2.119e-05	0.001689
LRRC69	0.65	0.004741	0.0459
ZC3H3	0.64	1.34e-11	1.08e-08
NOP16	0.64	9.89e-08	2.091e-05
FAM223B	0.64	9.812e-05	0.004605
TSPO	0.64	0.0006423	0.0142
HBQ1	0.64	0.00443	0.0443
YWHAZ	0.64	1.6e-08	4.4e-06
IER5L	0.64	0.001875	0.0262
TRIM46	0.64	0.00213	0.0282
CMTM7	0.63	4.136e-05	0.002621
NBL1	0.63	0.004348	0.0438
ASPH	0.63	8.481e-05	0.004218
IL32	0.63	0.004226	0.0432
FTL	0.63	0.0004282	0.0111
TMEM74B	0.63	0.003335	0.0372
LGALS1	0.63	6.566e-05	0.003545
FOXH1	0.63	0.0007842	0.0158
PARP10	0.63	5.112e-06	0.0005925
APRT	0.62	2.275e-06	0.0003196
ROBO3	0.62	0.001028	0.0185
ZNF252P-AS1	0.62	2.269e-05	0.001744
LRATD2	0.62	0.00024	0.007954
ADGRE5	0.61	0.0008453	0.0164
C9ORF16	0.61	6.087e-06	0.0006794
RGS14	0.61	1.054e-06	0.0001629
PTDSS1	0.61	1.28e-08	3.681e-06
MFSD2B	0.61	0.0008208	0.0162
NINJ2	0.61	0.005297	0.0487
AZIN1	0.61	5.46e-08	1.233e-05
EBAG9	0.61	5.65e-10	2.47e-07
TMSB10	0.61	0.003411	0.0378
JRK	0.61	2.03e-08	5.379e-06
RPL39	0.61	0.0002676	0.008495
RPL13AP20	0.61	6.248e-05	0.00342
NLE1	0.6	2.92e-07	5.542e-05
MAGIX	0.6	0.0008414	0.0164
TFPI	0.6	0.0008737	0.0168
LRRC14	0.6	7.01e-10	2.87e-07
CEBPD	0.6	0.0004397	0.0113
EMC2	0.6	1.93e-10	9.97e-08
RPS2	0.6	3.337e-06	0.0004353
ZNF7	0.6	2.54e-10	1.27e-07
ZP3	0.6	0.001969	0.027
C11ORF52	0.6	6.824e-06	0.000741
RPL12	0.6	1.027e-06	0.0001629
ID1	0.59	0.002394	0.0305
MIF	0.59	2.977e-05	0.002097
CSKMT	0.59	4.899e-06	0.0005823
CHMP4C	0.58	1.349e-06	0.0002007
DERL1	0.58	3.57e-11	2.39e-08
NME2P1	0.58	4.598e-05	0.002766
SNHG4	0.58	0.00219	0.0287
NME1	0.58	9.049e-06	0.0009159
SNHG9	0.58	0.001336	0.0217
RPS14	0.57	2.091e-06	0.0003
SNHG5	0.57	0.003152	0.036
CYP7B1	0.57	0.00256	0.0317
KRT8	0.57	9.682e-06	0.0009581
NME1-NME2	0.57	0.0004729	0.0119
EIF4EBP3	0.57	0.000124	0.005234
PLAC8L1	0.57	0.002032	0.0275
TRMT12	0.57	6.59e-08	1.455e-05
CAPN12	0.57	0.004322	0.0437
KCTD15	0.57	0.004998	0.0472
ANKRD13B	0.57	0.002695	0.0326
AGO2	0.57	1.279e-06	0.0001917
KHDRBS3	0.57	0.0002913	0.008907
ZNF593	0.56	0.0001029	0.00472
SNTB1	0.56	6.831e-05	0.003611
IL15RA	0.56	0.0009069	0.0171
FAM49B	0.56	3.01e-07	5.659e-05
PTK2	0.56	8.28e-09	2.599e-06
RPL29	0.56	1.006e-05	0.0009856
COMTD1	0.55	0.001633	0.0242
DSCC1	0.55	0.0003883	0.0106
SIGIRR	0.55	0.001187	0.0203
MVD	0.55	0.0002517	0.008142
ANXA2P1	0.55	0.0001938	0.006951
NDRG1	0.55	0.004018	0.0418
RPL35	0.55	6.727e-05	0.003601
SLC25A32	0.55	5.14e-10	2.35e-07
ZNF251	0.55	4.44e-08	1.025e-05
ATAD3B	0.55	9.284e-05	0.004443
TXNRD1	0.55	0.00237	0.0302
DENND6B	0.55	2.783e-05	0.001983
DECR1	0.55	1.788e-05	0.001497
PERP	0.55	4.275e-06	0.0005269
HMGA1	0.54	0.001191	0.0204
MTDH	0.54	7.53e-09	2.44e-06
TLCD1	0.54	0.0007393	0.0153
RPL28	0.54	0.0001004	0.004671
OPLAH	0.53	7.344e-05	0.003802
ZNF707	0.53	1.25e-08	3.64e-06
THEM6	0.53	9.602e-05	0.004549
MRPS28	0.53	9.16e-07	0.0001521
TXN	0.53	0.0001759	0.006462
UTP23	0.53	8.8e-10	3.4e-07
RPL13A	0.53	1.75e-05	0.001489
FLVCR1-DT	0.53	0.004849	0.0465
SRM	0.53	2.082e-05	0.001669
MIR4435-2HG	0.53	0.002479	0.0311
ST6GALNAC4	0.53	0.003324	0.0371
RPL18A	0.53	0.0001496	0.005846
NME2	0.52	1.779e-05	0.001497
CDIPTOSP	0.52	0.005441	0.0495
WDR4	0.52	2.293e-05	0.001745
ANXA2P2	0.52	0.0005437	0.0128
RPL37A	0.52	5.802e-05	0.003302
ANXA2P3	0.52	0.0009141	0.0172
ARPC1B	0.52	8.484e-05	0.004218
RNF139	0.52	2.38e-11	1.8e-08
C11ORF80	0.52	0.003012	0.0351
ETFB	0.52	0.0003297	0.009655
NMB	0.52	0.004837	0.0464
SHF	0.51	0.003717	0.0397
RPL14	0.51	0.0001126	0.004971
DLGAP1-AS1	0.51	0.0001165	0.005067
RPS8	0.51	2.206e-05	0.001726
SPAG1	0.51	0.001759	0.0252
PPP1R14B	0.51	0.0001013	0.0047
RPL32	0.51	0.0001018	0.004707
NPM1	0.51	8.57e-07	0.0001447
RMDN1	0.51	3.07e-08	7.698e-06
HSPB1P1	0.51	0.002291	0.0296
RPL7A	0.51	7.608e-06	0.0008086
PRNP	0.51	0.0005387	0.0127
WASHC5	0.51	4.28e-07	7.759e-05
NRBP2	0.51	0.0003572	0.01
PIR	0.51	0.001766	0.0252
AK4	0.5	0.001757	0.0252
RRP12	0.5	9.1e-07	0.0001521
ZNF16	0.5	1.64e-08	4.44e-06
RPSA	0.5	0.0001646	0.006261
RPL36	0.5	0.000621	0.0139
ZNF34	0.5	1.14e-07	2.392e-05
NAT14	0.5	0.002317	0.0298
RPL31	0.5	3.929e-06	0.0004963
B9D1	0.5	0.0008992	0.017
RPS17	0.5	4.817e-05	0.00288
DRC1	0.5	0.005396	0.0492
RRP7BP	0.49	0.0001365	0.005458
TMEM64	0.49	0.001379	0.0222
IFITM2	0.49	0.003088	0.0356
EFR3A	0.49	4.383e-06	0.0005369
KIAA0930	0.49	5.575e-05	0.003228
TMEM70	0.49	5.107e-05	0.003009
TRAPPC9	0.49	8.37e-07	0.0001425
MFSD12	0.49	5.968e-05	0.003349
FGFR4	0.49	0.0002442	0.007991
RPS24	0.49	0.0001174	0.005073
SNHG8	0.49	0.0002218	0.007605
HSPE1	0.49	3.08e-06	0.0004124
DLGAP3	0.49	0.005478	0.0496
RPSAP58	0.49	0.0001275	0.005323
CCDC17	0.49	0.002682	0.0325
STK3	0.49	8.21e-07	0.000141
SMIM20	0.48	1.052e-06	0.0001629
CHRAC1	0.48	5.29e-08	1.208e-05
USP27X	0.48	0.005018	0.0472
RPS7	0.48	3.57e-05	0.002398
MCMDC2	0.48	0.0003071	0.009208
ZNF250	0.48	2.52e-07	4.914e-05
CLEC18A	0.48	0.003595	0.0389
RPL23	0.48	0.0001019	0.004707
TPD52	0.48	2.987e-05	0.002097
CKLF	0.48	6.384e-05	0.003475
ITPA	0.48	3.926e-05	0.002532
RPL37	0.47	0.0002235	0.007625
LACTB2	0.47	0.0006997	0.0148
TMEM65	0.47	0.0009501	0.0175
RAD21	0.47	9.48e-07	0.0001561
RPL13AP3	0.47	0.00288	0.0341
IMPDH2	0.47	0.0003484	0.00994
NHP2	0.47	1.292e-05	0.001175
BID	0.47	8.165e-05	0.0041
NLN	0.47	0.0003392	0.009819
CHMP4A	0.47	0.0004222	0.011
RPL34	0.47	0.0004169	0.0109
RPS10	0.47	0.0002484	0.008074
HSPB1	0.47	0.00224	0.0291
ZNF517	0.46	0.0001359	0.005458
ZNF581	0.46	0.0001945	0.006954
PLEC	0.46	1.805e-06	0.0002627
PRKAR1B	0.46	0.0009816	0.018
RPS3	0.46	0.0001812	0.00664
ANKRD46	0.46	2.055e-05	0.001665
ASAP1	0.46	0.000494	0.0121
LENG9	0.46	0.004475	0.0445
CTSC	0.46	0.003186	0.0363
CCDC88B	0.46	0.005285	0.0487
MROH1	0.46	1.645e-05	0.001425
RPS12	0.46	0.001324	0.0216
DCAF13P3	0.46	0.0003985	0.0107
PRR34	0.46	0.001271	0.021
RCN1	0.46	0.002228	0.029
RPS18	0.46	2.347e-05	0.001773
VIRMA	0.46	6.76e-08	1.46e-05
OSGIN2	0.46	0.0001329	0.005381
RPL17	0.45	9.253e-05	0.004443
INTS8	0.45	4.095e-06	0.0005109
RACK1	0.45	1.881e-05	0.001555
RPL18	0.45	0.0002399	0.007954
CCDC85B	0.45	0.002104	0.0281
TRPM4	0.45	0.004146	0.0428
VWA1	0.45	0.001233	0.0208
CCT3	0.45	3.924e-06	0.0004963
RPS9	0.45	0.0003045	0.009198
RRM2B	0.45	6.55e-07	0.0001164
ZHX2	0.45	1.62e-05	0.001415
EPB41L4A-AS1	0.45	0.0005232	0.0124
ATAD2	0.45	0.004113	0.0426
COPS9	0.45	4.213e-05	0.002661
NT5C	0.45	0.0001084	0.004856
CHCHD7	0.45	0.0001944	0.006954
TRIB1	0.45	0.0007307	0.0152
FAM91A1	0.45	1.35e-07	2.762e-05
HSPD1	0.45	1.83e-07	3.722e-05
COPS5	0.45	7.42e-07	0.0001286
DPM2	0.45	4.244e-05	0.002672
NUTF2	0.45	2.433e-06	0.0003394
FLJ44635	0.45	0.0007746	0.0157
RRP7A	0.44	8.813e-05	0.004315
RPLP0	0.44	0.0001349	0.005429
C19ORF24	0.44	0.001505	0.0232
MRTO4	0.44	3.991e-05	0.002553
POP1	0.44	4.959e-06	0.0005826
YDJC	0.44	3.678e-05	0.00243
RABEPK	0.44	0.0007612	0.0155
TTLL13P	0.44	0.0003433	0.009861
RPL10A	0.44	9.079e-06	0.0009159
SNHG7	0.44	0.004608	0.0452
CLIC1	0.43	0.0007624	0.0155
RPS19	0.43	0.001847	0.0261
RPL19P12	0.43	0.00122	0.0207
PRDX1	0.43	9.246e-05	0.004443
CD320	0.43	0.001471	0.0229
EIF5A	0.43	5.168e-06	0.0005933
TRAM1	0.43	6.912e-06	0.0007465
IFITM3	0.43	0.0007185	0.0151
RPS5	0.43	0.0006767	0.0146
KRT18	0.43	0.0001609	0.006157
RPL26	0.43	0.0006845	0.0146
PAXX	0.43	0.000192	0.006901
TBC1D31	0.43	7.257e-05	0.003796
RPL24	0.43	0.0002288	0.007747
RPL4	0.43	0.0001169	0.005072
RPL23A	0.43	0.001325	0.0216
SNRPD2	0.43	0.001447	0.0228
RPL27	0.43	0.001332	0.0217
ATP5F1EP2	0.43	0.002129	0.0282
TRABD	0.42	1.026e-05	0.000996
HDAC11	0.42	0.0002893	0.008872
RPL38	0.42	0.001506	0.0232
RHOD	0.42	0.001254	0.0209
EXOSC5	0.42	2.755e-05	0.001983
CHCHD5	0.42	2.421e-05	0.001801
RPS29	0.42	0.00107	0.019
MAN1B1-DT	0.42	0.002936	0.0345
SURF2	0.42	0.001238	0.0208
MRPL15	0.42	9.055e-05	0.004404
ABLIM3	0.42	0.002973	0.0347
SNHG17	0.42	0.00262	0.0321
RIOX2	0.42	0.000221	0.00759
SPR	0.42	9.85e-07	0.0001595
NOB1	0.42	1.189e-05	0.001119
PRDX4	0.42	0.0004034	0.0107
TWNK	0.42	1.198e-05	0.001119
RPL23AP82	0.41	6.292e-05	0.003435
SERF2	0.41	8.988e-05	0.004383
RPL5	0.41	8.715e-05	0.004281
PTRH1	0.41	0.0001725	0.006444
ST3GAL4	0.41	0.0008948	0.017
TAGLN2	0.41	0.0004021	0.0107
MTFR1	0.41	0.0001738	0.006444
PUSL1	0.41	0.002383	0.0304
RPL35A	0.41	0.0004075	0.0108
KLF16	0.41	2.279e-05	0.001744
PGLS	0.41	0.0006634	0.0145
RPS15	0.41	0.001911	0.0265
MLKL	0.41	0.0006884	0.0147
UBR5	0.41	2.804e-06	0.0003794
RPS23	0.41	0.0004447	0.0114
RPS6	0.41	0.0008431	0.0164
EIF5AL1	0.41	1.25e-06	0.0001887
TXNRD2	0.41	0.001992	0.0273
PMPCA	0.4	7.905e-05	0.004027
HHLA3	0.4	0.003924	0.0412
LINC00467	0.4	0.000489	0.012
TRMU	0.4	1.208e-05	0.001121
GTF3A	0.4	0.0003296	0.009655
RPS19BP1	0.4	6.984e-05	0.003682
UBXN11	0.4	0.001122	0.0195
EEF1B2	0.4	0.0001045	0.00477
NBN	0.4	1.172e-05	0.001111
PTGES2	0.4	8.574e-05	0.00424
RPLP1	0.4	0.0004377	0.0113
MRPL52	0.4	0.001434	0.0227
LAMTOR4	0.4	0.001007	0.0182
C8ORF44	0.4	0.0001141	0.005014
METAP1D	0.4	0.0006881	0.0147
MCAT	0.4	9.345e-06	0.000934
NOP56	0.4	0.0008144	0.0162
EEF2KMT	0.39	2.509e-05	0.001846
BYSL	0.39	3.972e-06	0.0004987
NDUFAF2	0.39	0.001857	0.0261
PPP1R35	0.39	0.0005006	0.0121
ZFAND1	0.39	1.985e-05	0.001621
TWF2	0.39	0.001095	0.0191
LSM4	0.39	0.0001025	0.004718
ZNHIT2	0.39	0.003034	0.0352
SNAI3-AS1	0.39	0.00539	0.0492
COMT	0.39	0.001075	0.019
ZNF579	0.39	0.002559	0.0317
LYPLA1	0.39	5.946e-05	0.003346
DUS2	0.39	4.122e-05	0.00262
MRPL24	0.39	0.0006144	0.0138
ACSF3	0.39	0.0004019	0.0107
PRELID1	0.39	0.000121	0.005148
JPT1	0.39	0.004193	0.043
TMEM68	0.39	3.399e-05	0.002323
TRMT61A	0.39	6.089e-05	0.003376
RPL27A	0.39	0.002656	0.0323
PLA2G6	0.39	0.0004873	0.012
RPS27A	0.39	0.001008	0.0182
RPLP2	0.39	0.004555	0.0449
KRTCAP2	0.39	0.002138	0.0283
HSBP1L1	0.39	0.001684	0.0246
FHL3	0.39	0.001569	0.0237
ENTR1	0.39	2.246e-05	0.001744
VAMP5	0.39	0.002327	0.0299
PPIAL4G	0.38	0.00015	0.005851
TSPAN4	0.38	0.003651	0.0393
UBE2V2	0.38	8.11e-05	0.004083
ENKD1	0.38	0.002257	0.0293
METTL1	0.38	0.0008351	0.0163
RRP9	0.38	4.5e-05	0.002724
RPL19	0.38	0.0002415	0.007963
GUK1	0.38	0.002172	0.0286
MZT2B	0.38	0.0006012	0.0136
PPCDC	0.38	0.0002339	0.007871
RPL41	0.38	0.000345	0.009871
TMA7	0.38	4.414e-05	0.002713
NOP58	0.38	2.2e-07	4.367e-05
EBPL	0.38	0.004286	0.0435
SPACA9	0.38	0.0008259	0.0163
PTRH2	0.38	0.0002963	0.009006
SSNA1	0.38	0.0001077	0.004851
CD151	0.38	0.0008148	0.0162
HTATIP2	0.37	0.003997	0.0416
LRRC75B	0.37	0.003528	0.0385
UBALD2	0.37	0.002137	0.0283
GEMIN6	0.37	0.0001515	0.005887
NIFK	0.37	9.58e-07	0.0001564
IMP4	0.37	4.595e-06	0.0005567
SDCBP	0.37	0.0007972	0.016
C1ORF122	0.37	0.001974	0.0271
MXD3	0.37	0.001325	0.0216
RPL6	0.37	0.0001244	0.005237
TIMM8B	0.37	0.0003337	0.009704
HMOX2	0.37	0.0005839	0.0133
PEX2	0.37	9.986e-06	0.0009833
EIF3D	0.37	1.135e-05	0.001086
RPS11	0.37	0.001437	0.0227
EEF1A1P9	0.37	0.0001675	0.006338
LOC388955	0.37	0.001659	0.0245
MZT2A	0.37	0.004894	0.0466
TRAP1	0.37	4.323e-05	0.002705
UBA52	0.37	0.001163	0.02
PPA1	0.36	1.844e-05	0.00153
PUS1	0.36	0.001014	0.0183
MUTYH	0.36	3.525e-05	0.002378
RPL31P11	0.36	0.002815	0.0335
CDPF1	0.36	3.276e-05	0.002246
PPIA	0.36	7.929e-05	0.004027
CCDC124	0.36	0.0005222	0.0124
ATIC	0.36	8.071e-05	0.004083
NACA2	0.36	0.004342	0.0437
VAMP8	0.36	0.001629	0.0242
SSBP4	0.36	0.0003942	0.0106
PPAN	0.36	0.001594	0.024
ATP6V1H	0.36	0.0003952	0.0106
ZFYVE19	0.36	0.0001294	0.005371
NAA10	0.36	0.0008291	0.0163
NSMCE1	0.36	0.0002721	0.008563
EIF4A1	0.36	0.0004341	0.0112
PFDN4	0.36	0.001547	0.0236
BZW2	0.36	0.0009878	0.018
P2RX4	0.36	0.004904	0.0466
BANF1	0.36	4.696e-05	0.002816
PHF20L1	0.36	2.715e-06	0.0003735
KIF9	0.36	0.00124	0.0208
RANGAP1	0.36	0.0009051	0.0171
ZHX1	0.35	0.002556	0.0317
PSMG4	0.35	0.001954	0.0269
TMEM208	0.35	0.002475	0.0311
MRPS2	0.35	0.000113	0.004977
COQ4	0.35	0.0001248	0.005247
RPL11	0.35	0.0005543	0.0129
HSP90AB1	0.35	1.76e-05	0.001492
BCAP31	0.35	0.0003422	0.009861
MRPS17	0.35	0.00508	0.0475
EEF1A1	0.35	0.0002537	0.00818
SLC27A4	0.35	0.000803	0.016
DNAJC15	0.35	0.004207	0.0431
B4GALT2	0.35	3.494e-05	0.002378
CPNE3	0.35	0.0002577	0.008262
VARS	0.35	2.843e-05	0.002018
ZNF252P	0.35	9.441e-05	0.004498
PDF	0.35	0.002126	0.0282
EMG1	0.35	0.000296	0.009006
POLR2H	0.35	5.71e-05	0.003268
ZNF485	0.35	0.002295	0.0297
COMMD6	0.35	0.0006825	0.0146
NAT9	0.35	0.0002481	0.008074
FRAT2	0.35	0.001704	0.0248
PTDSS2	0.35	0.00201	0.0273
PPIAL4C	0.35	1.645e-05	0.001425
TRMT1	0.35	0.0003493	0.00994
TIAF1	0.34	0.004981	0.0472
RBFA	0.34	0.0003343	0.009704
SPATA2L	0.34	0.001861	0.0261
RNPEPL1	0.34	2.526e-06	0.00035
RAB2A	0.34	0.0001398	0.005562
STAU2	0.34	9.9e-05	0.004614
RPS15A	0.34	0.001223	0.0207
PES1	0.34	0.0002148	0.007474
KARS	0.34	2.741e-05	0.001981
B3GAT3	0.34	0.002224	0.029
CCDC134	0.34	0.0007587	0.0155
HINT1	0.34	0.0001756	0.006462
EIF6	0.34	0.001095	0.0191
TOMM6	0.34	0.0001712	0.006427
TNIP1	0.34	0.0001038	0.00475
DESI1	0.34	0.0004184	0.011
YBEY	0.34	0.003207	0.0364
RHBDD3	0.34	0.0001338	0.00541
LYN	0.34	0.00371	0.0397
YBX1	0.34	0.0001157	0.005066
FXN	0.34	0.0004192	0.011
DPY19L4	0.34	0.0006602	0.0144
CCDC51	0.34	5.396e-06	0.0006098
TMEM150A	0.34	7.139e-05	0.003754
PKN1	0.34	0.003182	0.0363
OTUD6B	0.34	0.001949	0.0269
LYPLA2	0.33	0.0002744	0.008596
TRAPPC2L	0.33	0.004256	0.0434
UCK2	0.33	0.003608	0.039
RPL3	0.33	0.0001161	0.005067
HRAS	0.33	0.004896	0.0466
C2ORF76	0.33	3.528e-05	0.002378
GAS8	0.33	0.001453	0.0228
NIPSNAP1	0.33	0.0004324	0.0112
PHB	0.33	0.0002871	0.00886
POLE4	0.33	0.003476	0.0382
SVBP	0.33	0.004268	0.0434
PPIB	0.33	0.002477	0.0311
PCBP4	0.33	0.0005746	0.0132
C19ORF25	0.33	0.002973	0.0347
KLHDC4	0.33	0.003921	0.0412
KTN1-AS1	0.33	0.002667	0.0324
TMEM219	0.33	0.002318	0.0298
PRR5	0.33	0.001842	0.026
TRIQK	0.33	0.005376	0.0492
MTSS1	0.33	0.004767	0.046
TFAP4	0.33	9.727e-05	0.004597
NTMT1	0.33	0.001243	0.0208
RPL15	0.33	0.000176	0.006462
NACA4P	0.33	0.0004439	0.0114
RPS3A	0.33	0.001869	0.0261
ATF4	0.33	0.0002712	0.008563
SNU13	0.32	3.269e-05	0.002246
RAN	0.32	0.0005008	0.0121
SFT2D2	0.32	0.004235	0.0432
PDCD2L	0.32	0.00208	0.0279
DNAJB2	0.32	6.217e-05	0.003412
MRPL12	0.32	0.005412	0.0493
TUBA1C	0.32	0.005338	0.049
NR2C2AP	0.32	0.001401	0.0224
REXO4	0.32	0.0003852	0.0105
TOMM5	0.32	0.0005964	0.0135
TRNAU1AP	0.32	0.0004719	0.0119
RRP1	0.32	0.0009663	0.0178
ATP6V0B	0.32	0.001891	0.0263
ZNF524	0.32	0.002722	0.0327
TERF1	0.32	0.0002932	0.00895
OST4	0.32	0.0001086	0.004856
AMDHD2	0.32	0.00397	0.0414
URM1	0.32	0.0002088	0.007334
MRM1	0.32	0.000732	0.0152
POLR2G	0.32	0.0001058	0.004801
TMEM147	0.32	0.005504	0.0498
GPATCH4	0.32	0.001007	0.0182
PABPC4	0.32	0.000257	0.008259
C1QBP	0.32	0.00129	0.0212
DTYMK	0.32	0.002858	0.0338
FBXL15	0.31	0.004497	0.0446
TRUB2	0.31	7.869e-05	0.004027
BCL7C	0.31	0.003839	0.0406
SIRT6	0.31	0.001656	0.0244
RTKN	0.31	0.0008964	0.017
CEMP1	0.31	0.001903	0.0264
CTU2	0.31	0.001324	0.0216
CIAO2B	0.31	0.003832	0.0406
ATP6V0E1	0.31	0.0006849	0.0146
PTPA	0.31	0.0003646	0.0101
TIMM13	0.31	0.005143	0.0477
CLEC2D	0.31	0.00142	0.0226
WWP1	0.31	0.00468	0.0456
CTU1	0.31	0.004887	0.0466
CCT2	0.31	6.675e-05	0.00359
UBE2W	0.31	0.0001895	0.006871
EDF1	0.31	0.005292	0.0487
PSENEN	0.31	0.002606	0.032
ORMDL2	0.31	0.001372	0.0221
SNRPGP15	0.31	0.003133	0.0359
HM13	0.31	0.001623	0.0242
SSB	0.31	1.781e-05	0.001497
FKBP4	0.31	0.0006499	0.0143
OXLD1	0.31	0.005219	0.0483
MRPL14	0.3	0.003228	0.0365
PLEKHF2	0.3	0.002122	0.0282
BCS1L	0.3	9.037e-06	0.0009159
LTBR	0.3	0.000448	0.0114
HYPK	0.3	0.002439	0.0308
LSM2	0.3	0.004076	0.0422
CMSS1	0.3	0.0004384	0.0113
EEF1G	0.3	0.003908	0.0412
ALG3	0.3	0.0003624	0.0101
CCT7	0.3	5.132e-06	0.0005925
RPL26L1	0.3	0.0009896	0.018
MAN1B1	0.3	0.0001324	0.005381
WASH2P	0.3	0.001337	0.0217
UQCC2	0.3	0.00547	0.0496
CCT5	0.3	0.001264	0.021
STX10	0.3	0.0004625	0.0117
SNRPD1	0.3	0.003539	0.0386
TAF1D	0.3	0.003018	0.0351
SMG5	0.3	0.0009365	0.0174
CCDC12	0.3	0.001644	0.0243
NIP7	0.3	0.000207	0.007296
ADPRHL2	0.3	0.0002827	0.008764
FLOT2	0.29	0.0009944	0.0181
IPO4	0.29	0.00127	0.021
NTPCR	0.29	0.00334	0.0372
CAPNS1	0.29	0.0001301	0.005381
DGUOK	0.29	0.0001488	0.005831
RITA1	0.29	0.00251	0.0313
HSCB	0.29	0.0005214	0.0124
PDRG1	0.29	0.001127	0.0196
LOC100130691	0.29	0.002008	0.0273
RASSF1	0.29	0.0006147	0.0138
SUGT1	0.29	0.001086	0.0191
MRPS9	0.29	1.697e-05	0.001457
CLTA	0.29	0.000765	0.0156
ZNRD1	0.29	0.003248	0.0366
UCHL3	0.29	0.002787	0.0333
TRAPPC1	0.29	0.005258	0.0485
POLR3H	0.29	4.418e-05	0.002713
VASP	0.29	0.003922	0.0412
HSBP1	0.29	0.0001174	0.005073
RPP25L	0.29	0.004448	0.0444
CIB1	0.29	0.001927	0.0267
CDK10	0.29	0.001418	0.0226
PMM2	0.29	0.00222	0.029
NOP10	0.29	0.001209	0.0205
REEP5	0.29	0.0003161	0.009422
IFRD2	0.29	0.0006415	0.0142
YARS	0.29	0.003592	0.0389
SNX16	0.29	0.002608	0.032
RNASEK	0.29	0.005374	0.0492
RPUSD3	0.28	0.0007405	0.0153
SQOR	0.28	0.002429	0.0307
C19ORF44	0.28	0.001857	0.0261
AHSA1	0.28	0.0001476	0.005826
TRMT112	0.28	0.0004818	0.012
DRG2	0.28	0.001416	0.0225
BABAM2	0.28	0.0003506	0.009961
PDCL3	0.28	0.0004058	0.0108
SNRPD3	0.28	6.758e-05	0.003601
IMPA1	0.28	0.001569	0.0237
FKBP1A	0.28	0.000564	0.013
MPV17	0.28	0.001858	0.0261
C1ORF50	0.28	0.003962	0.0413
DPH5	0.28	0.0001822	0.006662
RUVBL2	0.28	0.0009916	0.018
POLR2F	0.28	0.003253	0.0366
TPT1	0.28	0.001504	0.0232
SLC25A39	0.28	0.001271	0.021
SRPRB	0.28	0.002314	0.0298
TCF25	0.28	0.0004832	0.012
NUDC	0.28	0.00368	0.0395
HSPA4	0.28	0.001102	0.0192
MYL12A	0.28	0.0004993	0.0121
POMP	0.28	0.003411	0.0378
SCO2	0.28	0.001308	0.0214
GNL3	0.28	0.002069	0.0278
RPS25	0.28	0.002915	0.0343
RPL22	0.28	0.002386	0.0304
VPS13B	0.28	0.00373	0.0398
DVL1	0.28	0.002459	0.031
NOP2	0.28	0.001658	0.0245
MRPS25	0.28	0.001851	0.0261
HPS1	0.27	0.001082	0.0191
HDAC10	0.27	0.001108	0.0193
YIF1A	0.27	0.004606	0.0452
CDKN2AIPNL	0.27	0.003999	0.0416
CFL1	0.27	0.0005491	0.0128
EIF3CL	0.27	0.003665	0.0394
TXNL4A	0.27	0.003402	0.0377
WDR12	0.27	0.0004745	0.0119
BTF3	0.27	0.000853	0.0165
MRPS11	0.27	0.0008277	0.0163
MYL12B	0.27	0.000682	0.0146
NOC2L	0.27	0.003232	0.0365
TMEM177	0.27	0.001137	0.0197
RUVBL1	0.27	0.001602	0.024
MICOS10	0.27	0.005227	0.0483
FAU	0.27	0.004161	0.0428
NEK6	0.27	0.002837	0.0336
OLA1	0.27	0.0008406	0.0164
DDX28	0.27	0.001632	0.0242
ZMAT5	0.27	0.001242	0.0208
MYBBP1A	0.27	0.004831	0.0464
PA2G4	0.27	0.001267	0.021
RABGGTB	0.26	0.002487	0.0312
CDIPT	0.26	0.001725	0.025
SPCS1	0.26	0.002518	0.0314
SEC61B	0.26	0.004762	0.046
TSPAN17	0.26	0.002589	0.032
PFN1	0.26	0.003574	0.0388
STOML1	0.26	0.003772	0.0402
COA4	0.26	0.002057	0.0277
MRPS18B	0.26	0.001646	0.0244
TOMM34	0.26	0.000791	0.0159
PSMA5	0.26	0.001006	0.0182
CLNS1A	0.26	0.001853	0.0261
TRAPPC4	0.26	0.005399	0.0492
DNAJC17	0.26	0.004518	0.0447
TUSC2	0.26	0.0009483	0.0175
DPH2	0.26	0.003183	0.0363
DRAP1	0.26	0.003535	0.0386
TBC1D22A	0.26	0.0004294	0.0111
DDX54	0.26	0.0001189	0.005104
SFXN4	0.26	0.004729	0.0458
ZFAT	0.26	0.004036	0.0419
POLR1C	0.26	0.001805	0.0257
SNRPC	0.26	0.004993	0.0472
SLC35D2	0.25	0.003712	0.0397
B4GALT7	0.25	0.002715	0.0327
HDHD5	0.25	0.001074	0.019
MED22	0.25	0.004029	0.0419
NACA	0.25	0.0009496	0.0175
FARSB	0.25	0.001554	0.0236
COLGALT1	0.25	0.002143	0.0283
PRMT7	0.25	0.001897	0.0264
R3HDM4	0.25	0.00349	0.0383
ATP6V1C2	0.25	0.004767	0.046
GSS	0.25	0.001094	0.0191
CCT4	0.25	0.0008852	0.0169
RSL1D1	0.25	0.0002069	0.007296
ABTB1	0.25	0.004583	0.0451
FCSK	0.25	0.002846	0.0337
UROD	0.25	0.003328	0.0372
DAP	0.25	0.001756	0.0252
EXOSC6	0.25	0.003987	0.0415
LYPLA2P1	0.25	0.001585	0.0239
TXNL4B	0.25	0.001772	0.0253
CCDC61	0.25	0.005115	0.0476
GTF2H5	0.25	0.004612	0.0452
CHMP1A	0.25	0.001426	0.0226
WDR83OS	0.25	0.005138	0.0477
ARPC4	0.25	0.000576	0.0132
TRAF4	0.25	0.003708	0.0397
DALRD3	0.24	0.001791	0.0255
PA2G4P4	0.24	0.004838	0.0464
PABPC1P2	0.24	0.002586	0.0319
INO80E	0.24	0.001324	0.0216
SMYD5	0.24	0.002257	0.0293
INTS11	0.24	0.000832	0.0163
EMC10	0.24	0.005534	0.05
MRPL37	0.24	0.0009337	0.0174
TMEM222	0.24	0.004178	0.0429
TMEM69	0.24	0.001468	0.0229
PSMB2	0.24	0.002597	0.032
ARPC3	0.24	0.003596	0.0389
EBNA1BP2	0.24	0.00387	0.0409
TUFM	0.24	0.001711	0.0248
VDAC1	0.24	0.001307	0.0214
THOC5	0.24	0.00359	0.0389
SURF6	0.24	0.001736	0.0251
GRK6	0.24	0.002005	0.0273
CAPN10	0.24	0.003119	0.0359
PSMD14	0.24	0.001753	0.0252
UTP4	0.24	0.003789	0.0403
CD2BP2	0.24	0.005141	0.0477
RBX1	0.24	0.001773	0.0253
DEF8	0.24	0.002827	0.0336
SYS1	0.24	0.0003865	0.0105
MANBAL	0.24	0.0009112	0.0171
NCL	0.24	0.0002511	0.008137
NDUFB3	0.24	0.001826	0.0259
PDCD6	0.24	0.0006133	0.0138
MTHFSD	0.24	0.001336	0.0217
DDX56	0.24	0.001731	0.025
ATG7	0.24	0.001139	0.0197
CCDC127	0.24	0.001848	0.0261
JAGN1	0.24	0.004776	0.046
PPP2R1A	0.23	0.002368	0.0302
LAMTOR5	0.23	0.001769	0.0253
EXOSC7	0.23	0.004041	0.0419
IFT20	0.23	0.002173	0.0286
NHEJ1	0.23	0.002636	0.0322
AGAP3	0.23	0.001332	0.0217
ZMYND19	0.23	0.004932	0.0469
LOC643387	0.23	0.001819	0.0258
CBY1	0.23	0.0004115	0.0108
SNAPC2	0.23	0.004063	0.0421
UNC45A	0.23	0.0009169	0.0172
ERP29	0.23	0.004723	0.0458
HTRA2	0.23	0.001072	0.019
DAD1	0.23	0.002296	0.0297
CDC123	0.22	0.002939	0.0345
RBM19	0.22	0.0009892	0.018
EXOSC2	0.22	0.002811	0.0335
C15ORF40	0.22	0.003184	0.0363
RFT1	0.22	0.000544	0.0128
SHISA5	0.22	0.004313	0.0437
CISD1	0.22	0.003533	0.0386
SNRPG	0.22	0.002519	0.0314
PSMA3	0.22	0.001759	0.0252
MRPL10	0.22	0.0009852	0.018
TMEM250	0.22	0.003224	0.0365
TOMM22	0.22	0.00153	0.0235
COG4	0.22	0.005004	0.0472
SRRD	0.22	0.004646	0.0453
KXD1	0.22	0.003	0.035
ARPC5L	0.21	0.004437	0.0443
PHF5A	0.21	0.0007526	0.0155
TMEM120B	0.21	0.004836	0.0464
TXN2	0.21	0.00429	0.0435
EIPR1	0.21	0.005365	0.0491
C2ORF49	0.21	0.002994	0.0349
UBAC2	0.21	0.004342	0.0437
COMMD7	0.21	0.003341	0.0372
PMS2P1	0.21	0.002971	0.0347
COPZ1	0.21	0.0005217	0.0124
RBM45	0.21	0.0002435	0.007979
ANXA11	0.21	0.004681	0.0456
SLC25A3	0.2	0.005344	0.049
PPP4C	0.2	0.005485	0.0496
PRR13	0.2	0.005103	0.0476
GRWD1	0.2	0.00126	0.021
GGA1	0.2	0.003204	0.0364
CLN6	0.2	0.004943	0.0469
PSMB5	0.2	0.002914	0.0343
UBE2F	0.2	0.0009903	0.018
SF3B6	0.2	0.002359	0.0302
EIF2B4	0.2	0.004746	0.0459
XRCC6	0.2	0.001389	0.0223
C9ORF85	0.2	0.001929	0.0267
TRMT2A	0.2	0.004331	0.0437
RNF25	0.2	0.003564	0.0387
TADA3	0.2	0.00542	0.0493
STK16	0.19	0.004302	0.0436
SYF2	0.19	0.00265	0.0322
ATP6V1E1	0.19	0.001142	0.0198
RARS	0.19	0.002007	0.0273
PGAM1	0.19	0.005021	0.0472
TRMT10C	0.19	0.005038	0.0473
SRP14	0.19	0.003243	0.0366
SUMO1P3	0.18	0.004626	0.0453
UBE2L3	0.18	0.0008322	0.0163
SLC35C2	0.18	0.003362	0.0374
ILKAP	0.18	0.004292	0.0435
KDELR1	0.18	0.004695	0.0457
THAP4	0.18	0.005356	0.0491
TXNDC9	0.18	0.003409	0.0378
MRPS27	0.17	0.004142	0.0428
MRPL44	0.17	0.002642	0.0322
CNPPD1	0.16	0.003412	0.0378
EIF3J	0.16	0.001648	0.0244
ACAD9	0.16	0.001012	0.0183
RBM22	0.16	0.004821	0.0463
RNF7	0.15	0.004788	0.0461
SUMO1	0.15	0.003644	0.0392
RHOA	0.15	0.003464	0.0382
PROP1	-0.05	0.0006078	0.0137
HIST3H3	-0.06	0.0003055	0.009208
IL21	-0.06	0.003808	0.0404
GOLGA8EP	-0.06	0.001151	0.0199
PCNAP1	-0.06	0.003573	0.0388
LOC100271832	-0.07	0.0002014	0.007124
RNASE11	-0.08	0.004158	0.0428
KRTAP7-1	-0.08	0.005168	0.0479
KRT24	-0.08	0.004339	0.0437
TAS2R50	-0.08	0.004385	0.044
HIGD1C	-0.09	0.002528	0.0314
GFRA4	-0.1	6.747e-05	0.003601
SPRR2G	-0.1	0.003138	0.0359
PWRN1	-0.1	0.004188	0.0429
GPR101	-0.1	0.004992	0.0472
FGF10	-0.1	0.002603	0.032
KRT18P55	-0.11	0.0009433	0.0175
AADACL3	-0.12	0.003859	0.0408
CFAP299	-0.12	1.426e-05	0.001262
NBPF6	-0.13	0.003922	0.0412
PRAC1	-0.13	0.0007107	0.015
TINF2	-0.13	0.004408	0.0441
RNU12-2P	-0.13	0.00291	0.0343
NKX1-2	-0.14	0.001833	0.0259
RAD17	-0.14	0.003552	0.0387
ADAM30	-0.15	1.311e-05	0.001186
TLK2	-0.15	0.005105	0.0476
USP15	-0.16	0.00509	0.0475
SLC5A7	-0.16	0.001358	0.022
PCDHB1	-0.16	0.002052	0.0277
RINT1	-0.17	0.005419	0.0493
RBMY1F	-0.17	0.0001503	0.005851
GOSR1	-0.17	0.003259	0.0367
ARCN1	-0.18	0.004169	0.0428
ASB8	-0.18	0.002611	0.032
XPO1	-0.18	0.003935	0.0412
DHX29	-0.18	0.001864	0.0261
TBK1	-0.18	0.004528	0.0447
ABRAXAS2	-0.18	0.002431	0.0307
SLTM	-0.18	0.003899	0.0411
BAG5	-0.18	0.0007802	0.0158
RAB22A	-0.18	0.0008218	0.0162
IL5RA	-0.18	0.003473	0.0382
PURA	-0.18	0.001961	0.027
ZNF317	-0.18	0.002494	0.0312
MADD	-0.18	0.003468	0.0382
DSCR10	-0.18	0.003064	0.0354
TRAPPC6B	-0.19	0.001083	0.0191
RBM27	-0.19	0.004632	0.0453
NAA30	-0.19	0.001725	0.025
CYP20A1	-0.19	0.0008167	0.0162
WBP1L	-0.19	0.00511	0.0476
MYNN	-0.19	0.002007	0.0273
KRTAP10-6	-0.19	4.391e-05	0.002713
KIF3B	-0.19	0.002363	0.0302
DNAJC14	-0.19	0.002051	0.0277
UBE3B	-0.19	0.002767	0.0331
USP8	-0.19	0.005348	0.049
PARP2	-0.19	0.002359	0.0302
ZFR	-0.19	0.00432	0.0437
PTPRA	-0.19	0.00122	0.0207
YME1L1	-0.19	0.005335	0.049
EXOC2	-0.2	0.001279	0.0211
PDE12	-0.2	0.003957	0.0413
ASB7	-0.2	0.003135	0.0359
HNRNPUL1	-0.2	0.001296	0.0213
ASB11	-0.2	0.0005324	0.0126
UBE3A	-0.2	0.001094	0.0191
SAP130	-0.2	0.001936	0.0267
THAP6	-0.2	0.001027	0.0185
ASIC5	-0.2	0.005027	0.0473
PPM1A	-0.2	0.005129	0.0476
TMEM131	-0.2	0.002019	0.0274
FAM47C	-0.2	0.001076	0.019
LANCL2	-0.2	0.005278	0.0486
PPP4R3A	-0.2	0.001252	0.0209
RMC1	-0.2	0.0006725	0.0146
LIN7C	-0.2	0.005226	0.0483
AP4E1	-0.21	0.002796	0.0333
SYNRG	-0.21	0.001221	0.0207
DDX46	-0.21	0.002227	0.029
ZNF561	-0.21	0.002598	0.032
ZNF721	-0.21	0.005227	0.0483
GPATCH1	-0.21	0.004474	0.0445
AREL1	-0.21	0.005412	0.0493
FAM20B	-0.21	0.005097	0.0476
MFSD11	-0.21	0.005042	0.0473
SLAIN2	-0.21	0.005396	0.0492
WBP11	-0.21	0.005195	0.0481
DCAF7	-0.21	0.005399	0.0492
ZKSCAN5	-0.21	0.0004705	0.0119
IPO9	-0.21	0.002282	0.0296
STAT5B	-0.21	0.003504	0.0384
TUBGCP5	-0.21	0.002642	0.0322
NXF2B	-0.21	2.311e-05	0.001752
RNF41	-0.21	0.0006739	0.0146
ZC3H14	-0.21	0.002611	0.032
PRPF8	-0.21	0.002107	0.0281
SGCG	-0.21	0.003911	0.0412
GOLGA5	-0.21	0.004884	0.0466
H2AFV	-0.21	9.777e-05	0.0046
GOLGA1	-0.21	0.002077	0.0279
VKORC1L1	-0.22	0.003631	0.0392
HNRNPUL2	-0.22	0.0009262	0.0173
ZSCAN22	-0.22	0.0004968	0.0121
AZI2	-0.22	0.001266	0.021
PICALM	-0.22	0.0008076	0.0161
CCDC91	-0.22	0.004882	0.0466
CDC5L	-0.22	0.004894	0.0466
SHOC2	-0.22	0.0004044	0.0107
RALGAPB	-0.22	0.0006409	0.0142
EIF4G2	-0.22	0.004641	0.0453
PURB	-0.22	0.001543	0.0236
NSL1	-0.22	0.0003796	0.0104
C10ORF131	-0.22	0.000355	0.01
ZBTB3	-0.22	0.003744	0.0399
SEC22B	-0.22	0.004766	0.046
RAB2B	-0.22	0.004862	0.0466
ZSWIM8	-0.22	0.004123	0.0426
PCF11	-0.22	0.00154	0.0236
AKAP1	-0.22	0.002397	0.0305
MSH6	-0.22	0.00265	0.0322
MARF1	-0.22	0.001948	0.0269
COX11	-0.22	0.0003513	0.009968
KRTAP10-4	-0.22	0.002121	0.0282
USP9X	-0.22	0.005479	0.0496
ABHD5	-0.22	0.004461	0.0444
TYW1	-0.23	0.0004614	0.0117
YLPM1	-0.23	0.005114	0.0476
CHD8	-0.23	0.0004822	0.012
KLF3	-0.23	0.005115	0.0476
FEM1C	-0.23	0.004749	0.0459
C5ORF22	-0.23	0.0002401	0.007954
DDX3X	-0.23	0.001365	0.022
SLC38A10	-0.23	0.003134	0.0359
KDM5C	-0.23	0.004639	0.0453
S100PBP	-0.23	0.004705	0.0457
ZFYVE26	-0.23	0.0008163	0.0162
SNRNP48	-0.23	0.003987	0.0415
TADA2B	-0.23	0.0004881	0.012
KDM4B	-0.23	0.003659	0.0393
IPO8	-0.23	0.0008057	0.0161
PRPF4B	-0.23	0.002344	0.03
HMX3	-0.23	0.003035	0.0352
G6PC2	-0.23	0.001761	0.0252
ADNP2	-0.23	0.003793	0.0403
OPA1	-0.23	0.001538	0.0236
UBR7	-0.23	0.0002009	0.007119
NECAP1	-0.23	0.001508	0.0233
MAP2K1	-0.23	0.002246	0.0292
KAT7	-0.23	0.0009737	0.0179
KRR1	-0.23	0.001414	0.0225
TENT4A	-0.23	0.004579	0.0451
DNAJC16	-0.23	0.0007208	0.0151
ESYT2	-0.23	0.004883	0.0466
POM121C	-0.23	0.0007619	0.0155
TENM3-AS1	-0.23	0.0006464	0.0142
PTPRJ	-0.23	0.001916	0.0266
ZNF148	-0.23	0.002716	0.0327
LINC00652	-0.23	0.000867	0.0167
THUMPD1	-0.23	0.002146	0.0283
NIPBL	-0.23	0.001226	0.0207
ZFYVE1	-0.24	0.002541	0.0316
PARG	-0.24	0.0008435	0.0164
HINT3	-0.24	0.001684	0.0246
ANKRD28	-0.24	0.002601	0.032
SNX27	-0.24	0.002221	0.029
MYMK	-0.24	0.001412	0.0225
SLC33A1	-0.24	0.003664	0.0394
HLCS	-0.24	0.001724	0.025
ELF2	-0.24	0.0044	0.0441
TULP4	-0.24	0.003577	0.0388
MED1	-0.24	0.002397	0.0305
EFCAB14	-0.24	0.003091	0.0356
DCAF1	-0.24	0.000451	0.0115
GDAP2	-0.24	0.002011	0.0273
IBTK	-0.24	0.00529	0.0487
POLE	-0.24	0.00348	0.0382
ZNF407	-0.24	0.0047	0.0457
SCAF11	-0.24	0.003841	0.0406
GZF1	-0.24	2.175e-05	0.001714
DCP1B	-0.24	0.00108	0.019
CAPN7	-0.24	0.0004854	0.012
TNRC6B	-0.24	0.005107	0.0476
CAND1	-0.24	0.002569	0.0318
DIS3L	-0.24	0.002908	0.0343
SNX4	-0.24	0.002956	0.0346
CCSER2	-0.24	0.002601	0.032
PPP1R15B	-0.24	0.001765	0.0252
NUCKS1	-0.24	0.000722	0.0151
GSTA3	-0.24	0.00168	0.0246
SPAG9	-0.24	0.003297	0.037
TASOR	-0.24	0.002029	0.0275
ZNF674	-0.24	0.002931	0.0344
ZMYND11	-0.25	0.005029	0.0473
ZNF181	-0.25	0.001497	0.0232
RPRD2	-0.25	0.004142	0.0428
DLD	-0.25	0.001608	0.0241
BTBD7	-0.25	0.004271	0.0434
TRAPPC11	-0.25	0.002011	0.0273
SLC9A6	-0.25	0.002602	0.032
UPRT	-0.25	0.0007858	0.0158
DCAF5	-0.25	0.0003065	0.009208
TRAF6	-0.25	0.005471	0.0496
JPX	-0.25	0.003616	0.039
PALB2	-0.25	0.003323	0.0371
ANKRD34C	-0.25	0.003753	0.04
EDRF1	-0.25	0.002441	0.0308
ANKHD1	-0.25	7.915e-05	0.004027
NUP58	-0.25	0.00348	0.0382
ZNF747	-0.25	0.0009384	0.0174
PLEKHD1	-0.25	0.003308	0.037
ZNF655	-0.25	0.004369	0.0439
DKFZP586I1420	-0.25	0.0006041	0.0137
ZKSCAN4	-0.25	0.004878	0.0466
SON	-0.25	0.002202	0.0288
FGF5	-0.25	0.0007327	0.0152
SLC49A4	-0.25	0.004497	0.0446
ZBTB14	-0.25	0.0007787	0.0158
CGGBP1	-0.26	8.955e-06	0.0009159
GNA13	-0.26	0.000392	0.0106
ZNF182	-0.26	0.003763	0.0401
ATF6	-0.26	0.004499	0.0446
CNNM3	-0.26	0.002082	0.0279
MSH3	-0.26	0.0001909	0.006883
USP47	-0.26	0.0002185	0.007523
MSL2	-0.26	0.0003582	0.01
KDM4A	-0.26	0.002308	0.0298
RANBP9	-0.26	0.0008705	0.0168
ZFYVE16	-0.26	0.001406	0.0224
HERC2	-0.26	0.001407	0.0224
MPP5	-0.26	0.001749	0.0252
DCUN1D2	-0.26	0.002152	0.0284
RYBP	-0.26	0.000289	0.008872
DIDO1	-0.26	0.0007998	0.016
SIKE1	-0.26	0.0004136	0.0109
DNAJC13	-0.26	0.00198	0.0271
LYSMD3	-0.26	0.00553	0.0499
MBTD1	-0.26	0.004962	0.0471
TBC1D23	-0.26	0.002756	0.033
PTPN11	-0.26	0.00454	0.0448
GCC1	-0.26	0.000246	0.008021
CAMK2D	-0.26	0.002744	0.0329
ZDHHC17	-0.26	0.005483	0.0496
SCAF8	-0.26	0.001893	0.0263
ARID4B	-0.26	0.002437	0.0308
ICE2	-0.26	0.0005016	0.0121
SIPA1L1	-0.26	0.0006197	0.0138
FBXW7	-0.26	0.0004148	0.0109
TMEM161B	-0.26	0.001291	0.0212
SERINC3	-0.26	3.523e-05	0.002378
CALD1	-0.26	0.002765	0.0331
TTC33	-0.26	0.0002403	0.007954
CALCOCO1	-0.26	0.005124	0.0476
THAP12	-0.26	8.394e-05	0.004194
PJA2	-0.26	0.001868	0.0261
IREB2	-0.26	0.000692	0.0147
ZBED5	-0.26	0.004341	0.0437
TNFAIP1	-0.27	0.0004818	0.012
MGAT2	-0.27	0.0003318	0.009687
TDRG1	-0.27	0.0004992	0.0121
KIAA1328	-0.27	0.004387	0.044
LINC00938	-0.27	0.003352	0.0373
R3HDM2	-0.27	0.001493	0.0232
ZNRF2	-0.27	0.002356	0.0302
CKAP5	-0.27	0.003916	0.0412
RFC5	-0.27	0.003124	0.0359
TNKS2	-0.27	0.005267	0.0486
EXOC5	-0.27	0.0003436	0.009861
GSK3B	-0.27	0.0002406	0.007954
PHACTR4	-0.27	0.0008924	0.0169
SOS1	-0.27	0.001468	0.0229
SPTY2D1	-0.27	0.0003128	0.00935
TRIM33	-0.27	0.0006689	0.0145
POM121	-0.27	0.0001723	0.006444
TOPORS	-0.27	0.002493	0.0312
ZFP36L1	-0.27	0.00447	0.0445
LPO	-0.27	0.002649	0.0322
ZNF322	-0.27	0.0003431	0.009861
FRYL	-0.27	0.005111	0.0476
LSM14B	-0.27	0.0002362	0.007882
FAM217A	-0.27	0.001627	0.0242
GNAQ	-0.27	0.0006524	0.0143
CNNM2	-0.27	0.001407	0.0224
CELF1	-0.27	0.003129	0.0359
TAOK3	-0.27	0.003159	0.036
GNPTAB	-0.27	0.004968	0.0471
CWF19L2	-0.27	0.0001866	0.006789
POT1	-0.27	0.0006823	0.0146
BIRC6	-0.27	0.005225	0.0483
KDM5A	-0.27	0.0004918	0.012
RRM1	-0.27	0.001459	0.0229
PPP2R5E	-0.27	0.003905	0.0412
DYRK1A	-0.27	0.001193	0.0204
TUBGCP3	-0.27	0.001017	0.0183
TIMELESS	-0.27	0.004727	0.0458
XPOT	-0.27	0.003927	0.0412
ERCC6	-0.27	0.004273	0.0434
RAB28	-0.27	0.0003808	0.0105
FOXO4	-0.27	0.004244	0.0433
PATL1	-0.27	0.002172	0.0286
STIM2	-0.27	0.0002783	0.008641
CEP44	-0.27	0.001541	0.0236
TMTC3	-0.27	0.00045	0.0115
ZNF507	-0.27	0.0006698	0.0145
NUMA1	-0.27	0.0007114	0.015
TMEM260	-0.27	0.004153	0.0428
DNAJC25-GNG10	-0.27	0.001505	0.0232
SEC24A	-0.28	0.003129	0.0359
SP2	-0.28	0.0005805	0.0132
NHLRC3	-0.28	0.003921	0.0412
PPIP5K2	-0.28	0.002017	0.0274
KDM2B	-0.28	0.0009413	0.0175
RNF111	-0.28	0.001968	0.027
MTMR6	-0.28	0.001494	0.0232
TMED4	-0.28	0.002476	0.0311
WDR11	-0.28	0.00191	0.0265
BAZ1B	-0.28	0.0003673	0.0102
SERTAD2	-0.28	0.001828	0.0259
TMEM106B	-0.28	0.001271	0.021
APPL2	-0.28	0.002203	0.0288
LEMD3	-0.28	0.0005841	0.0133
DENND4C	-0.28	0.002514	0.0314
HAUS6	-0.28	0.005089	0.0475
ZDHHC6	-0.28	2.68e-05	0.00195
ITCH	-0.28	0.0001969	0.007014
LINC01278	-0.28	0.002912	0.0343
TTC17	-0.28	0.001744	0.0252
REV1	-0.28	0.0006178	0.0138
ZBED1	-0.28	0.0007544	0.0155
THAP5	-0.28	0.0002172	0.007521
ANO6	-0.28	0.00533	0.049
ZSCAN21	-0.28	5.556e-05	0.003226
UVRAG	-0.28	2.208e-05	0.001726
USP28	-0.28	0.004158	0.0428
STX17	-0.28	0.0001313	0.005381
USP46	-0.28	0.00267	0.0324
SENP2	-0.28	0.0001026	0.004718
LRRC37A16P	-0.28	0.0004766	0.0119
PKN2	-0.28	0.004458	0.0444
UHRF1BP1L	-0.28	0.002724	0.0327
CFAP47	-0.28	0.002038	0.0276
PBRM1	-0.29	0.0008543	0.0165
GOLGB1	-0.29	4.397e-05	0.002713
CBLL1	-0.29	4.306e-05	0.002703
MAN2B2	-0.29	0.0007031	0.0148
TRIP11	-0.29	0.003554	0.0387
STAG2	-0.29	0.002122	0.0282
KLHL7	-0.29	0.0001688	0.006361
MAPK6	-0.29	0.00207	0.0278
TMEM19	-0.29	0.001205	0.0205
DCUN1D3	-0.29	0.001445	0.0228
CEP295	-0.29	0.002024	0.0274
KCNJ13	-0.29	0.00211	0.0282
ATF7IP	-0.29	0.004786	0.0461
DMXL1	-0.29	0.001609	0.0241
SYNJ2BP	-0.29	0.0001437	0.005693
NR3C1	-0.29	0.0004942	0.0121
SNRK	-0.29	0.002182	0.0287
DNAJB5	-0.29	0.0006635	0.0145
TMX4	-0.29	0.001032	0.0185
ERBIN	-0.29	0.0005344	0.0126
FBXO34	-0.29	0.002687	0.0325
FBXO9	-0.29	0.0006838	0.0146
ZNF138	-0.29	0.002133	0.0283
SLMAP	-0.29	0.0005092	0.0123
DICER1	-0.29	0.003591	0.0389
MXD1	-0.29	0.004369	0.0439
POGZ	-0.29	0.0009794	0.018
ZNF644	-0.29	0.0009182	0.0172
RPS6KC1	-0.29	0.0006986	0.0148
BRWD1	-0.29	0.002421	0.0307
TAPT1	-0.29	0.003294	0.0369
YES1	-0.29	0.0003204	0.009501
CDK13	-0.29	0.000334	0.009704
NAPEPLD	-0.29	0.000379	0.0104
PMS2CL	-0.29	0.001933	0.0267
JMY	-0.29	0.0009388	0.0174
ZSCAN26	-0.3	0.0003687	0.0102
OR4N4	-0.3	1.279e-05	0.001168
ANKRD12	-0.3	0.002707	0.0327
ZNF546	-0.3	0.0005457	0.0128
RSBN1L	-0.3	0.0002854	0.008822
FAM13B	-0.3	0.004647	0.0453
AKAP13	-0.3	0.001133	0.0197
ARID1A	-0.3	0.00443	0.0443
SMYD4	-0.3	0.0006444	0.0142
KIF16B	-0.3	0.004177	0.0429
GPCPD1	-0.3	0.002356	0.0302
TOB2	-0.3	0.0008901	0.0169
LINC01257	-0.3	0.0002448	0.007997
ANKIB1	-0.3	0.002632	0.0322
ZNF616	-0.3	0.001485	0.0231
OCRL	-0.3	0.001555	0.0236
PIK3R4	-0.3	0.001336	0.0217
RHOT1	-0.3	6.101e-05	0.003376
ZNF17	-0.3	0.0007117	0.015
DTWD2	-0.3	0.00307	0.0355
ICE1	-0.3	0.0004266	0.0111
SLC30A9	-0.3	0.0002747	0.008596
POLD3	-0.3	0.002699	0.0326
CDKN1B	-0.3	8.398e-06	0.0008744
PALM2-AKAP2	-0.3	0.005278	0.0486
SENP1	-0.3	0.0004808	0.012
TOPBP1	-0.3	0.002189	0.0287
LINC00598	-0.3	0.005001	0.0472
TRAPPC10	-0.3	9.871e-05	0.004614
SLC35B4	-0.3	0.001247	0.0209
OSBPL8	-0.3	0.002639	0.0322
PLCG1	-0.3	0.004786	0.0461
KAT6B	-0.3	0.003788	0.0403
USP32	-0.3	0.0007725	0.0157
GPR45	-0.3	6.049e-06	0.0006789
DNAJC27	-0.3	0.00334	0.0372
CLASP2	-0.3	0.0002307	0.007788
RRAGB	-0.3	0.002978	0.0348
PCGF5	-0.3	0.0005056	0.0122
MTMR9	-0.31	0.004465	0.0445
WDR7	-0.31	0.0001548	0.005979
GABPA	-0.31	0.0007343	0.0152
KIAA0355	-0.31	0.002135	0.0283
ARHGAP5	-0.31	0.003341	0.0372
CEP170P1	-0.31	0.002791	0.0333
PHF3	-0.31	0.001465	0.0229
CNST	-0.31	0.001731	0.025
APC	-0.31	0.001423	0.0226
BPTF	-0.31	0.001092	0.0191
KIDINS220	-0.31	0.002895	0.0342
FEM1B	-0.31	0.0001107	0.004929
MBIP	-0.31	0.003495	0.0383
GALNT11	-0.31	0.001621	0.0242
ZNF253	-0.31	0.005081	0.0475
MIA3	-0.31	0.004499	0.0446
ARFGEF2	-0.31	0.00348	0.0382
EPG5	-0.31	0.0016	0.024
ZNF627	-0.31	0.001435	0.0227
MED12	-0.31	0.001387	0.0223
ZNF248	-0.31	0.001466	0.0229
GALNT1	-0.31	0.0002744	0.008596
MIER3	-0.31	3.629e-05	0.00243
FBXO48	-0.31	0.0004661	0.0118
TCEANC	-0.31	0.0005166	0.0123
NEK4	-0.31	0.003198	0.0363
USP42	-0.31	2.254e-05	0.001744
ZNF12	-0.31	0.0003836	0.0105
TMEM131L	-0.31	0.002448	0.0309
YOD1	-0.31	0.002423	0.0307
EXOC8	-0.31	9.582e-05	0.004549
ING1	-0.31	0.000308	0.009222
BMI1	-0.31	0.0009736	0.0179
GSAP	-0.31	0.003879	0.041
SLK	-0.31	0.002788	0.0333
UBN2	-0.31	0.0004821	0.012
MIB1	-0.31	0.005466	0.0496
C2CD3	-0.31	0.0007279	0.0152
EDEM3	-0.32	0.001286	0.0212
TAF9B	-0.32	0.003308	0.037
DBT	-0.32	0.001662	0.0245
ADNP	-0.32	0.003292	0.0369
TNKS	-0.32	0.003509	0.0384
GEN1	-0.32	0.0003313	0.009687
SPIN1	-0.32	0.004721	0.0458
TCTE1	-0.32	0.000653	0.0143
FAM111A	-0.32	0.0002681	0.008495
CEP70	-0.32	0.004363	0.0439
FIGNL1	-0.32	0.005002	0.0472
PUS7L	-0.32	0.0005678	0.0131
CHRND	-0.32	0.003671	0.0394
AFF1	-0.32	0.002074	0.0279
ERC1	-0.32	0.00155	0.0236
BBS10	-0.32	0.004466	0.0445
ZNF136	-0.32	0.001963	0.027
SPHK2	-0.32	0.0003557	0.01
FMR1	-0.32	0.002023	0.0274
BDP1	-0.32	0.0001824	0.006662
DEPDC5	-0.32	0.001209	0.0205
ACTBL2	-0.32	0.0003719	0.0103
RAB11FIP2	-0.32	0.002964	0.0347
PEX1	-0.32	0.001548	0.0236
POFUT1	-0.32	1.749e-05	0.001489
ADIPOR2	-0.32	0.002568	0.0318
HELZ	-0.32	0.001684	0.0246
TCF12	-0.32	0.001348	0.0219
C5ORF51	-0.32	2.782e-05	0.001983
RARA	-0.32	0.0005861	0.0133
SUZ12	-0.32	9.897e-05	0.004614
SMC1A	-0.33	0.001575	0.0238
ARID2	-0.33	0.0002975	0.009029
TOGARAM1	-0.33	0.002981	0.0348
DEK	-0.33	0.0009956	0.0181
FAN1	-0.33	0.000278	0.008641
DLG1	-0.33	0.0002339	0.007871
ZNF345	-0.33	0.004156	0.0428
PPP1R12B	-0.33	0.005362	0.0491
ZNF609	-0.33	0.000447	0.0114
ATAD2B	-0.33	0.0001181	0.005092
ERCC4	-0.33	0.002704	0.0326
NXT2	-0.33	0.001487	0.0231
PCDHGB8P	-0.33	0.001238	0.0208
SLF1	-0.33	0.001145	0.0198
PROKR1	-0.33	3.205e-05	0.002228
DCUN1D1	-0.33	0.003217	0.0365
ATRX	-0.33	0.0008806	0.0169
CREB3L2	-0.33	0.001188	0.0203
APPBP2	-0.33	9.119e-06	0.0009159
USP38	-0.33	0.0003993	0.0107
CREBZF	-0.33	0.0003978	0.0107
RBAK	-0.33	0.0001367	0.005458
ZFYVE9	-0.33	0.0008013	0.016
SMC6	-0.33	0.0006579	0.0144
ZNF800	-0.33	0.000268	0.008495
ZFP91	-0.33	2.996e-05	0.002097
UEVLD	-0.33	0.005007	0.0472
SH2B3	-0.33	0.002302	0.0297
CCDC82	-0.33	0.0006959	0.0147
SLC35A5	-0.33	2.37e-05	0.00178
PTAR1	-0.33	0.002202	0.0288
ATG2B	-0.34	0.0008895	0.0169
FAM126B	-0.34	0.0003182	0.009471
TRIM37	-0.34	1.061e-05	0.001025
PEPD	-0.34	0.001843	0.026
DHX40	-0.34	0.0003662	0.0102
SPIN3	-0.34	0.003848	0.0407
CCDC14	-0.34	0.00489	0.0466
HIPK1	-0.34	0.003209	0.0364
CENPC	-0.34	0.0006521	0.0143
FBXW2	-0.34	0.0001329	0.005381
ZNF735	-0.34	0.004558	0.0449
CREBBP	-0.34	7.387e-05	0.003815
MON2	-0.34	0.0001613	0.00616
CTDSPL2	-0.34	0.0007381	0.0153
HECTD4	-0.34	0.0009691	0.0178
ENTPD4	-0.34	0.005394	0.0492
ZNF836	-0.34	0.001485	0.0231
USP16	-0.34	0.0001199	0.005125
PNPLA8	-0.34	0.0006441	0.0142
LINC01003	-0.34	0.004552	0.0449
NR1D2	-0.34	0.0006188	0.0138
EMX2OS	-0.34	0.0003249	0.009593
DCLRE1A	-0.34	0.0001362	0.005458
ZNF180	-0.34	0.000574	0.0132
CSTF2T	-0.34	0.001041	0.0186
CCDC126	-0.34	5.778e-05	0.003297
ATP2B1-AS1	-0.34	0.001513	0.0233
NPAT	-0.34	0.000692	0.0147
PHF2	-0.34	0.00392	0.0412
NCOA6	-0.34	4.356e-05	0.002713
CAPRIN2	-0.34	0.00186	0.0261
GPATCH8	-0.34	0.0008889	0.0169
ITGA1	-0.34	0.00449	0.0446
LRIG1	-0.34	0.004897	0.0466
ZBTB43	-0.34	0.00303	0.0351
NCOA1	-0.34	4.927e-05	0.002915
ZC3H6	-0.34	0.001443	0.0228
ARID4A	-0.35	0.002123	0.0282
KMT5B	-0.35	2.085e-05	0.001669
JMJD1C	-0.35	0.004114	0.0426
IGF2R	-0.35	0.002123	0.0282
MED13L	-0.35	0.002681	0.0325
TFCP2	-0.35	0.003743	0.0399
DMXL2	-0.35	0.0008737	0.0168
EP300	-0.35	0.003577	0.0388
ZNF654	-0.35	1.272e-05	0.001167
SUN1	-0.35	0.000354	0.01
ZBTB21	-0.35	0.001821	0.0258
MBTPS2	-0.35	0.0002721	0.008563
TTPAL	-0.35	0.001885	0.0263
ZFP14	-0.35	0.001152	0.0199
GXYLT1	-0.35	0.0001212	0.005149
NIN	-0.35	0.0007977	0.016
EHBP1	-0.35	0.001548	0.0236
SLC35A3	-0.35	0.003155	0.036
ZNF460	-0.35	0.002198	0.0288
RAI14	-0.35	0.0002187	0.007523
CEP350	-0.35	4.185e-06	0.0005189
KMT2D	-0.35	0.001889	0.0263
C6ORF47	-0.36	0.003609	0.039
ARHGEF9	-0.36	0.0002134	0.007454
JAK2	-0.36	0.005444	0.0495
SLC12A6	-0.36	0.001144	0.0198
ZNF527	-0.36	0.0005416	0.0127
CCP110	-0.36	0.005065	0.0474
TMPO-AS1	-0.36	0.002332	0.0299
TBC1D8B	-0.36	0.004145	0.0428
OGDH	-0.36	4.431e-05	0.002713
EEA1	-0.36	0.000342	0.009861
DDHD1	-0.36	0.001436	0.0227
ATXN1	-0.36	0.0009275	0.0173
LINC00667	-0.36	0.0003955	0.0106
LRIG2	-0.36	0.001589	0.0239
BCL2L11	-0.36	0.001654	0.0244
AP5M1	-0.36	3.665e-05	0.00243
TAB2	-0.36	0.0006015	0.0136
WBP11P1	-0.36	0.005514	0.0498
SCAI	-0.36	0.0005159	0.0123
KLHL28	-0.36	0.001352	0.0219
ZNF709	-0.36	0.001592	0.0239
NEK1	-0.36	0.0001974	0.007019
RC3H2	-0.36	0.002886	0.0341
ZNF571	-0.36	0.001468	0.0229
GOLGA4	-0.36	0.0002759	0.008603
CPOX	-0.36	1.669e-05	0.001439
ZNF81	-0.36	0.004318	0.0437
SNX19	-0.36	0.00426	0.0434
NT5C1B	-0.37	0.00276	0.033
ZNF91	-0.37	0.0002644	0.008444
ZSCAN12	-0.37	0.005021	0.0472
EPM2A	-0.37	0.0002291	0.007747
PCNX1	-0.37	4.933e-05	0.002915
ALG10	-0.37	0.0007711	0.0156
PPFIA1	-0.37	6.022e-05	0.00336
METTL14	-0.37	0.001629	0.0242
ZNF417	-0.37	0.001544	0.0236
CRY2	-0.37	0.003073	0.0355
PRKCA	-0.37	0.0008326	0.0163
HEATR5A	-0.37	0.0006392	0.0142
SLC30A6	-0.37	0.001886	0.0263
GPR150	-0.37	0.0005471	0.0128
ZNF429	-0.37	0.002052	0.0277
MORC3	-0.37	0.001687	0.0246
FANCM	-0.37	0.0001729	0.006444
BRPF3	-0.37	0.0008902	0.0169
ABHD18	-0.37	0.003372	0.0374
ABCA5	-0.37	0.0008688	0.0167
PLAGL2	-0.37	0.0007587	0.0155
PI4K2B	-0.37	0.001019	0.0183
C1ORF74	-0.37	0.004315	0.0437
NBEAP1	-0.37	0.0004097	0.0108
CRY1	-0.37	0.003567	0.0387
MED14	-0.37	0.0002756	0.008603
NCAPG2	-0.37	0.005381	0.0492
XRN1	-0.37	0.0003634	0.0101
DBP	-0.37	0.005486	0.0496
DYNLL2	-0.37	0.001238	0.0208
ZNF184	-0.37	0.0002112	0.00739
FOXN3	-0.37	0.0002911	0.008907
DCBLD2	-0.37	0.0005153	0.0123
SCAPER	-0.37	0.0001437	0.005693
ZNF318	-0.37	8.1e-05	0.004083
SCYL2	-0.37	0.002887	0.0341
FAM214A	-0.37	0.001216	0.0206
RTTN	-0.37	0.000944	0.0175
GAB2	-0.38	0.003515	0.0384
SMARCAD1	-0.38	0.0008083	0.0161
KANK2	-0.38	0.002716	0.0327
HPS5	-0.38	0.005127	0.0476
KMT2C	-0.38	0.000285	0.008822
CEP83-DT	-0.38	0.003041	0.0352
ZNF92	-0.38	0.001327	0.0216
ZNF573	-0.38	0.002979	0.0348
DPY19L1	-0.38	0.0002583	0.008262
PPM1D	-0.38	2.622e-05	0.001915
ZNF765	-0.38	0.003497	0.0383
ZNF613	-0.38	0.001262	0.021
EIF2AK3	-0.38	5.242e-05	0.00307
SMARCA2	-0.38	0.0055	0.0497
KALRN	-0.38	0.004941	0.0469
ZNF230	-0.38	0.000794	0.0159
TNS1	-0.38	0.004872	0.0466
ATXN7	-0.38	5.934e-05	0.003346
GRM1	-0.38	0.0005127	0.0123
ZRANB1	-0.38	0.0001109	0.004929
MDM1	-0.38	0.001556	0.0236
KIAA1109	-0.38	0.001611	0.0241
C9ORF72	-0.38	0.003471	0.0382
ARHGAP21	-0.38	0.001237	0.0208
CTAGE11P	-0.38	0.002799	0.0333
GTF2IRD2	-0.38	0.0002419	0.007963
KDM4D	-0.38	0.001381	0.0222
NXF5	-0.38	1.808e-05	0.001507
HIVEP1	-0.38	0.004252	0.0434
NFYB	-0.38	3.662e-05	0.00243
DHFR	-0.38	0.001352	0.0219
ZNF75D	-0.38	0.0008306	0.0163
LMOD2	-0.38	0.005354	0.0491
ADAL	-0.38	0.0008743	0.0168
ABCC6P2	-0.38	0.005078	0.0475
ZNF350	-0.38	0.004622	0.0453
PCDHGC4	-0.39	0.0006175	0.0138
OSBPL11	-0.39	0.0004962	0.0121
MTM1	-0.39	0.004512	0.0446
ARNT	-0.39	1.153e-06	0.0001754
PIK3C2B	-0.39	0.001121	0.0195
REV3L	-0.39	0.002405	0.0305
MED13	-0.39	3.664e-05	0.00243
ZFX	-0.39	0.002836	0.0336
FAM122C	-0.39	0.001607	0.0241
MZF1-AS1	-0.39	0.003953	0.0413
AHCYL2	-0.39	0.0005778	0.0132
SIRT1	-0.39	0.001629	0.0242
MIOS	-0.39	2.75e-07	5.317e-05
DENND5B	-0.39	0.0009359	0.0174
TEAD1	-0.39	0.002042	0.0276
DAPL1	-0.39	0.0003377	0.00979
NSD3	-0.39	0.001055	0.0188
SNX13	-0.39	2.17e-06	0.0003092
PER2	-0.39	0.001196	0.0204
ZNF518A	-0.39	0.0004226	0.011
SEC23A	-0.39	3.989e-05	0.002553
LINC00593	-0.4	4.502e-05	0.002724
TMEM184C	-0.4	6.285e-06	0.0006937
PGAP1	-0.4	0.005027	0.0473
AGL	-0.4	0.000302	0.009136
PLEKHA5	-0.4	0.003009	0.035
RHOBTB3	-0.4	0.003958	0.0413
UBXN7	-0.4	0.005006	0.0472
SYNJ1	-0.4	0.0001165	0.005067
LINC00893	-0.4	0.002216	0.029
BMPR2	-0.4	0.000288	0.008872
ERO1B	-0.4	0.004522	0.0447
NF1	-0.4	2.284e-05	0.001744
KLF11	-0.4	0.0001261	0.005288
MAP3K2	-0.4	0.002285	0.0296
BOD1L1	-0.4	0.002555	0.0317
SBF2	-0.4	0.004696	0.0457
ALG10B	-0.41	0.001449	0.0228
RANBP6	-0.41	0.0001597	0.006134
CASP8AP2	-0.41	0.003194	0.0363
PIK3C2A	-0.41	9.109e-05	0.004409
ZNF45	-0.41	0.0006303	0.014
APOOL	-0.41	0.003826	0.0406
PDE6C	-0.41	0.003267	0.0368
TPI1P2	-0.41	0.005467	0.0496
ZNF510	-0.41	0.0003843	0.0105
H1FNT	-0.41	0.0001482	0.005829
KIAA2026	-0.41	0.0003071	0.009208
HECTD1	-0.41	1.012e-05	0.0009868
SLC22A2	-0.41	0.003944	0.0412
HLTF	-0.41	0.0002236	0.007625
TBC1D19	-0.41	0.004611	0.0452
NUDT9P1	-0.41	0.001537	0.0236
CLLU1	-0.41	0.0007607	0.0155
FAM234B	-0.41	0.001283	0.0212
MAGEB6	-0.41	0.0002953	0.009001
ZNF367	-0.41	0.002901	0.0342
RHOBTB2	-0.41	0.0008864	0.0169
ZFPM1	-0.41	0.004216	0.0431
BTBD8	-0.41	0.004495	0.0446
ZNF708	-0.41	0.002909	0.0343
ZNF100	-0.41	0.0008321	0.0163
ZFAND4	-0.42	0.0001083	0.004856
USP37	-0.42	0.0001077	0.004851
HERC1	-0.42	2.382e-05	0.00178
ZNF841	-0.42	0.001705	0.0248
RSF1	-0.42	9.261e-05	0.004443
GTF2IRD2P1	-0.42	0.0009494	0.0175
CHD6	-0.42	0.0006415	0.0142
CLMN	-0.42	0.001059	0.0188
PRMT9	-0.42	5.403e-06	0.0006098
TAF1	-0.42	0.001182	0.0203
NUAK1	-0.42	0.0001327	0.005381
ACKR4	-0.42	0.002926	0.0344
GAB1	-0.42	0.0003011	0.009124
OCLM	-0.42	0.0008055	0.0161
THAP10	-0.42	0.003384	0.0376
LRP6	-0.42	0.000215	0.007474
PCYOX1	-0.42	0.0002762	0.008603
LYG2	-0.42	0.0004513	0.0115
PTPN21	-0.42	0.001203	0.0205
GRIN2C	-0.42	0.003934	0.0412
MPL	-0.42	0.0003266	0.009621
ZBTB8A	-0.42	0.0007895	0.0159
L2HGDH	-0.42	4.471e-05	0.002724
ATP11B	-0.42	0.000218	0.007523
TESK2	-0.42	0.001441	0.0228
MAN1A2	-0.42	0.0002652	0.008456
CEP120	-0.43	3.81e-08	9.215e-06
ZXDA	-0.43	0.0003951	0.0106
CEP152	-0.43	0.004758	0.046
HNRNPCL1	-0.43	0.001574	0.0238
KCTD20	-0.43	0.004625	0.0453
PRH1	-0.43	0.0006911	0.0147
CCSAP	-0.43	8.384e-05	0.004194
LOC100130093	-0.43	0.003143	0.036
NOTCH2	-0.43	0.002118	0.0282
FUT11	-0.43	0.0007249	0.0151
BTAF1	-0.43	0.0009895	0.018
BTN3A3	-0.43	0.0003252	0.009593
BTBD6	-0.43	0.005009	0.0472
LMBRD2	-0.43	0.003022	0.0351
AKAP6	-0.43	0.00378	0.0402
SH2D6	-0.43	0.003348	0.0373
CEP192	-0.43	0.001391	0.0223
ARL13B	-0.43	0.0006963	0.0147
ZNF461	-0.43	0.0001607	0.006157
SOS2	-0.43	2.027e-05	0.001648
KIF13A	-0.43	0.003814	0.0405
FBF1	-0.43	0.004337	0.0437
CD82	-0.43	0.004102	0.0425
MPHOSPH9	-0.43	0.0003617	0.0101
MAN2A1	-0.44	0.005051	0.0473
ZNF223	-0.44	0.002677	0.0325
INSL6	-0.44	1.125e-06	0.0001726
GPRASP2	-0.44	0.0014	0.0224
ST5	-0.44	0.001016	0.0183
ZNF41	-0.44	3.166e-05	0.002208
TSPYL4	-0.44	0.0004086	0.0108
HTR7P1	-0.44	0.004452	0.0444
CABLES2	-0.44	3.883e-06	0.0004963
RIC1	-0.44	2.814e-06	0.0003794
ZNF791	-0.44	0.0007089	0.0149
TEX2	-0.44	2.15e-07	4.314e-05
TRMT2B	-0.44	0.0003297	0.009655
SEC1P	-0.44	0.0007438	0.0153
KMT2E	-0.44	0.0006397	0.0142
ZNF615	-0.44	0.002232	0.0291
ZNF713	-0.44	0.003535	0.0386
SEPTIN7P2	-0.45	9.766e-05	0.0046
HIPK2	-0.45	0.0008855	0.0169
LNP1	-0.45	0.003157	0.036
HACE1	-0.45	0.003222	0.0365
LRRTM2	-0.45	0.001169	0.0201
CEP97	-0.45	0.001561	0.0237
GTF2IRD2B	-0.45	0.0001221	0.005164
LARGE1	-0.45	0.003244	0.0366
ZNF268	-0.45	0.0006215	0.0139
PAXIP1-AS2	-0.45	0.000348	0.00994
ZNF275	-0.45	0.0002279	0.007746
ZNF225	-0.46	0.0001681	0.006349
TNRC6C	-0.46	0.0001186	0.005103
NAP1L5	-0.46	0.003263	0.0367
SVOP	-0.46	0.004885	0.0466
BROX	-0.46	0.003144	0.036
RNF169	-0.46	0.001838	0.026
RAB30	-0.46	0.001469	0.0229
TOR1AIP2	-0.46	0.004728	0.0458
EPB41L5	-0.46	0.001258	0.021
PDZD8	-0.46	0.0009265	0.0173
NHLRC2	-0.46	0.000319	0.009478
GPR137C	-0.46	0.002139	0.0283
ATP11C	-0.46	0.001573	0.0238
DST	-0.46	0.000192	0.006901
EFR3B	-0.47	0.0009216	0.0173
PLCXD2	-0.47	0.005053	0.0473
ZNF425	-0.47	0.004293	0.0435
ERCC6L2	-0.47	0.002286	0.0296
ZNF192P1	-0.47	0.005017	0.0472
INTS2	-0.48	1.339e-05	0.001206
RSC1A1	-0.48	0.002414	0.0306
PRKAG2	-0.48	0.00101	0.0182
MTMR4	-0.48	1.198e-05	0.001119
LGALS9B	-0.48	0.004805	0.0462
FICD	-0.48	0.0003921	0.0106
TBCEL	-0.48	0.0008283	0.0163
ST7-AS1	-0.48	0.001506	0.0232
ARNTL	-0.48	0.0006923	0.0147
SEC61A2	-0.48	8.153e-06	0.0008619
MMUT	-0.48	0.0003898	0.0106
LTN1	-0.48	4.879e-05	0.002908
CPEB2	-0.48	0.000725	0.0151
ATRN	-0.49	0.0002422	0.007963
ZNF107	-0.49	0.004157	0.0428
RBM23	-0.49	0.0001195	0.005119
PBX3	-0.49	0.0007535	0.0155
RBBP5	-0.49	0.0003156	0.00942
LINC01126	-0.49	0.001623	0.0242
KRBA2	-0.49	0.001383	0.0222
SATB2	-0.49	0.002119	0.0282
KLHL20	-0.49	4.499e-05	0.002724
AKAP9	-0.49	0.0002225	0.007613
MIGA1	-0.49	0.001111	0.0194
SUGT1P3	-0.49	0.0004014	0.0107
EMSY	-0.49	6.373e-06	0.0006996
TXNDC16	-0.5	5.627e-05	0.003248
TAF1L	-0.5	0.001864	0.0261
ZNF833P	-0.5	5.282e-06	0.0006028
OPHN1	-0.5	0.004962	0.0471
HHAT	-0.5	0.0006839	0.0146
FGD4	-0.5	0.002959	0.0347
PLEKHA7	-0.5	0.003365	0.0374
SCUBE3	-0.5	0.002779	0.0332
ASH1L	-0.51	4.588e-05	0.002766
ZNF595	-0.51	0.001722	0.025
CAPS2	-0.51	0.002605	0.032
GAST	-0.51	0.004662	0.0455
AQP11	-0.51	0.004212	0.0431
RAPH1	-0.51	0.0008618	0.0167
FBXO40	-0.51	3.517e-06	0.0004558
MAFB	-0.51	0.0008104	0.0161
TP53INP2	-0.51	1.533e-05	0.001345
PRKCE	-0.51	0.0002359	0.007882
ZKSCAN1	-0.51	0.0009072	0.0171
ZNF35	-0.51	7.939e-05	0.004027
KBTBD4	-0.51	0.003016	0.0351
MTNR1B	-0.51	0.003318	0.0371
GMCL1	-0.51	0.001663	0.0245
MCM8	-0.51	0.0004018	0.0107
POLE2	-0.51	0.004549	0.0449
PLCL2	-0.51	0.002074	0.0279
RREB1	-0.51	0.001697	0.0248
KLHL15	-0.51	1.39e-05	0.001245
CCDC168	-0.51	0.000928	0.0173
ENPP4	-0.52	0.002825	0.0336
ATP10D	-0.52	0.0005591	0.013
SLC39A8	-0.52	8.59e-05	0.00424
CYP2U1	-0.52	0.0004731	0.0119
LATS1	-0.52	0.002465	0.031
ADAMTSL4	-0.52	0.001451	0.0228
SYT2	-0.52	0.005056	0.0473
ANKEF1	-0.52	0.0004611	0.0117
SLC9C2	-0.52	0.0002242	0.007634
CCDC146	-0.52	0.002607	0.032
NLRP14	-0.52	0.001064	0.0189
ZNF680	-0.53	0.000156	0.006013
SECISBP2L	-0.53	7.169e-05	0.00376
GTF2I	-0.53	0.004439	0.0443
ZNF585A	-0.53	0.003027	0.0351
ZNF501	-0.53	0.003152	0.036
RAPGEF2	-0.53	3.223e-05	0.002232
ZNF432	-0.53	0.003123	0.0359
EFCAB13	-0.53	0.00445	0.0444
SYNE3	-0.53	0.000488	0.012
KLHL8	-0.53	0.000306	0.009208
SKIL	-0.53	0.001359	0.022
PXK	-0.53	0.002699	0.0326
MINDY2	-0.53	0.001998	0.0273
MASP1	-0.53	0.003704	0.0396
HERC3	-0.53	0.000445	0.0114
LMLN	-0.54	0.000457	0.0116
ZNF718	-0.54	0.001231	0.0208
GLYATL3	-0.54	0.000122	0.005164
WFIKKN1	-0.54	0.003671	0.0394
SSX5	-0.54	0.001368	0.0221
P2RX3	-0.54	0.001087	0.0191
DPP8	-0.54	0.000129	0.005371
2020-03-01	-0.54	0.0005763	0.0132
BAG4	-0.54	0.00155	0.0236
DNAH10	-0.54	0.002383	0.0304
PRH2	-0.54	0.003138	0.0359
MYH10	-0.54	0.0001877	0.006818
SIK1	-0.54	0.00237	0.0302
RPS6KA5	-0.55	0.002251	0.0292
ARG2	-0.55	0.00105	0.0187
AKAP5	-0.55	0.0003446	0.009871
ANKRD26	-0.55	0.0001207	0.005148
CCDC186	-0.55	0.000556	0.0129
LNX1	-0.55	0.001567	0.0237
PADI3	-0.55	0.003294	0.0369
SP4	-0.56	0.0001959	0.006989
EXOC6B	-0.56	0.003639	0.0392
ZNF678	-0.56	0.0003207	0.009501
SORBS2	-0.56	0.005292	0.0487
STAG1	-0.56	0.0004341	0.0112
DAAM1	-0.56	0.001679	0.0246
DIP2C	-0.56	0.00504	0.0473
MICAL2	-0.56	0.0003543	0.01
SNED1	-0.56	0.0005863	0.0133
ZNF641	-0.57	0.00352	0.0385
E2F7	-0.57	0.003577	0.0388
TRIM78P	-0.57	0.0006923	0.0147
DENND2C	-0.57	0.003481	0.0382
PARD6G-AS1	-0.57	0.003243	0.0366
GNRH2	-0.57	8.91e-09	2.713e-06
MYLK	-0.57	0.004867	0.0466
SLC25A40	-0.57	0.000236	0.007882
HFE	-0.57	0.0007547	0.0155
PFN1P2	-0.57	0.000164	0.00625
DLGAP2	-0.57	0.0001853	0.006756
SEMA5A	-0.57	0.00548	0.0496
LIN52	-0.57	0.0001386	0.005522
PCDHGB3	-0.57	0.004584	0.0451
RBL1	-0.57	0.001738	0.0251
ZNF583	-0.57	0.0002138	0.007457
TTBK2	-0.57	0.0001294	0.005371
ZNF493	-0.58	0.0002427	0.007966
KIAA1958	-0.58	0.0005047	0.0122
DPYD	-0.58	0.003491	0.0383
CCDC163	-0.58	0.004362	0.0439
ACACB	-0.58	0.0001318	0.005381
AKT3	-0.58	0.002458	0.031
ZNF175	-0.58	0.004275	0.0434
KLHL11	-0.59	0.00271	0.0327
SIK2	-0.59	9.97e-07	0.0001603
LMTK2	-0.59	0.00463	0.0453
SHE	-0.59	0.004368	0.0439
MPDZ	-0.59	0.001514	0.0233
TMEM170B	-0.59	8.828e-05	0.004315
EPC1	-0.59	0.004768	0.046
C11ORF53	-0.59	0.0001667	0.006319
SLC5A3	-0.59	0.0001059	0.004801
SYNJ2	-0.59	0.001675	0.0246
NBPF14	-0.6	0.001928	0.0267
GPR1	-0.6	0.0004917	0.012
NBPF11	-0.6	3.92e-05	0.002532
ADSSL1	-0.6	0.001854	0.0261
PRRG4	-0.6	0.001203	0.0205
RNF213	-0.6	0.0005369	0.0127
PIK3R1	-0.6	2.273e-05	0.001744
ANGPTL7	-0.6	1.49e-05	0.001313
TRIM74	-0.61	0.002398	0.0305
ASAH2	-0.61	0.004863	0.0466
PCDHGA9	-0.61	0.002895	0.0342
ZNF649	-0.61	0.0005509	0.0128
CGNL1	-0.61	0.001452	0.0228
PPP1R3B	-0.61	0.0004151	0.0109
ABHD15	-0.61	0.0005382	0.0127
CCDC158	-0.62	0.001183	0.0203
KRTAP5-6	-0.62	0.0003398	0.00982
STRN	-0.62	0.001468	0.0229
WNT9B	-0.62	6.722e-06	0.0007339
ZNF528	-0.62	0.002207	0.0289
ALDH6A1	-0.62	0.004715	0.0458
STK31	-0.62	0.0003861	0.0105
NIM1K	-0.62	0.0001313	0.005381
PROK1	-0.62	0.0002718	0.008563
NAALAD2	-0.63	0.002312	0.0298
HOXA11-AS	-0.63	0.0005166	0.0123
KCNC1	-0.63	0.0007353	0.0152
FAM221A	-0.63	0.002003	0.0273
PSD3	-0.63	0.0003687	0.0102
SLC2A13	-0.63	4.934e-05	0.002915
DSCR4	-0.63	0.004203	0.043
ZNF619	-0.63	9.535e-06	0.0009482
ZNF585B	-0.64	0.001068	0.0189
RAD54L2	-0.64	0.002517	0.0314
KLF3-AS1	-0.64	0.001747	0.0252
ZNF420	-0.64	7.289e-05	0.003798
EIF4E3	-0.64	0.0003277	0.009637
RAPGEF6	-0.64	0.005339	0.049
PCDHB12	-0.64	0.001065	0.0189
LINC02159	-0.64	0.001029	0.0185
SHANK2	-0.65	0.0002582	0.008262
ERN1	-0.65	0.002596	0.032
[truncated: 200 more rows]
